# Supplementary material for: Transcriptome analysis revealed key prognostic genes and microRNAs in hepatocellular carcinoma
Source: PeerJ. 2020 Apr 8;8:e8930. doi: 10.7717/peerj.8930 (PMC7150540; doi:10.7717/peerj.8930)
Supplement: Table S2 [file peerj-08-8930-s002.xls]

Symbol	log2(Fold change)	PValue
ADAMTS13	-2.812776595	9.90E-128
STAB2	-4.844461208	8.78E-112
OIT3	-3.242341105	2.47E-111
KLHL30-AS1	-7.257166623	3.38E-105
CFP	-3.398405549	4.67E-94
ECM1	-3.057657127	2.19E-91
BMPER	-4.50089711	1.36E-89
CCL23	-2.937330025	1.97E-89
ANGPTL6	-2.960102083	3.46E-87
CSRNP1	-2.229495013	1.34E-84
CLEC4G	-5.38933178	2.90E-82
CRHBP	-4.469516316	3.20E-78
RCAN1	-2.383166706	1.20E-75
RND3	-2.48535397	2.65E-74
PTH1R	-3.230470988	4.36E-74
MARCO	-4.844517923	7.91E-74
VIPR1	-3.460429222	1.25E-73
FCN3	-4.089982745	3.49E-72
FCN2	-4.879171849	5.64E-72
NTF3	-3.485919153	1.17E-71
GABRD	4.526018271	8.10E-70
MAP2K1	-1.244432733	1.72E-67
LRAT	-2.882649335	9.92E-67
COLEC10	-3.934459524	2.02E-65
ZFP36	-2.143887046	4.05E-65
DBH	-3.19090358	7.76E-65
PLVAP	2.933382808	1.49E-64
NDST3	-4.304840232	2.33E-64
CETP	-2.807289648	3.64E-64
LIFR	-2.808155588	4.14E-63
TRIB1	-1.984891447	1.91E-61
AADAT	-2.778173289	1.03E-59
FOS	-3.083400824	2.60E-59
EBF2	5.127888002	6.16E-59
CPEB3	-2.24577016	5.66E-58
COL6A6	-3.339385587	6.72E-58
CLEC1B	-5.209546725	1.40E-57
PZP	-4.312289698	5.28E-57
UBE2T	3.220689125	5.84E-57
EHD3	-2.140048245	2.97E-56
SLC26A6	2.659207898	8.29E-56
C21orf91	-1.673883479	8.35E-56
CDC37L1	-1.568595665	9.61E-56
C1RL	-1.632078804	1.11E-54
ARHGEF39	2.944826539	1.17E-54
PHLDA1	-2.444199182	1.60E-54
DNASE1L3	-2.896704676	1.74E-54
ADRA2B	-2.212023528	3.32E-54
CDKN3	3.918082445	4.06E-54
MXD3	2.690344757	4.37E-54
DIPK2B	2.22919941	1.87E-53
AL139286.1	-6.46816129	5.27E-53
CDC25C	4.34580747	1.08E-52
TUBE1	-1.796466792	1.54E-52
CLEC4M	-5.582670168	4.52E-52
ZFP1	-1.690295584	1.45E-51
GPR182	-3.370416783	1.86E-51
PVALB	-3.645197738	2.89E-51
HIGD1B	3.122686919	3.42E-51
CDCA5	3.446337236	4.60E-51
LYVE1	-2.969820736	7.90E-51
CENPF	3.905538765	9.28E-51
PLSCR4	-1.906409422	1.09E-50
NUF2	4.210806495	1.59E-50
TROAP	4.21792791	1.82E-50
SKA1	4.459763956	2.58E-50
EGR1	-2.576413524	6.08E-50
KIFC1	3.780880809	6.97E-50
FBXO43	4.017835666	9.17E-50
KCNN2	-3.45532647	1.38E-49
ETS2	-1.67301375	1.45E-49
SPC24	3.487785194	1.58E-49
CXCL12	-2.667924255	1.61E-49
EPHA2	-2.083375156	1.90E-49
HJURP	3.903036394	3.97E-49
ACADS	-1.764994638	6.60E-49
DACH1	-2.598971163	7.61E-49
PRC1	3.243427592	8.01E-49
BCO2	-3.10817779	8.29E-49
CCNB2	3.740210276	1.43E-48
KIF4A	3.934142557	2.01E-48
MELK	3.80476104	2.10E-48
NEK2	3.951426535	3.52E-48
DUSP6	-1.732934876	6.22E-48
TOMM40L	1.746145893	6.80E-48
CCBE1	-3.508257922	8.41E-48
BIRC5	4.102823649	9.18E-48
CCNB1	3.288960611	9.21E-48
NDC80	3.32117586	1.21E-47
LCAT	-2.558838898	1.81E-47
TMEM26	-2.183442252	1.99E-47
EXO1	3.613926998	4.30E-47
NCAPG	3.814404089	4.39E-47
COL15A1	3.819702637	6.32E-47
SFTA1P	5.583278575	7.62E-47
FAM189B	1.695439829	7.80E-47
KIF2C	3.945755229	9.39E-47
CD34	2.115268248	9.66E-47
COX6B1P4	-3.087544183	1.06E-46
SPRY2	-1.527633253	1.24E-46
ASPM	3.741900246	1.57E-46
TCIM	-2.245296824	1.99E-46
MCL1	-1.248987799	2.23E-46
CD4	-1.93889879	2.79E-46
DCUN1D3	-1.178764391	4.89E-46
IL1RAP	-2.017014108	5.36E-46
BUB1	3.516103305	6.65E-46
PTTG1	3.735456558	6.66E-46
CDK1	3.501884	1.58E-45
TBXA2R	-1.790225727	2.34E-45
CYP2C19	-3.665936855	2.45E-45
CENPA	4.097721987	2.74E-45
CDCA3	3.305897097	2.79E-45
KIF20A	3.732582594	2.98E-45
VPS45	1.137429778	3.17E-45
NRBF2	-1.092092711	3.45E-45
EZH2	2.419385601	3.59E-45
DLGAP5	3.714360903	3.67E-45
RACGAP1	2.441248412	4.76E-45
KIF18B	4.046848101	4.98E-45
CDC20	4.280144241	7.14E-45
CYP26A1	-3.820497789	7.45E-45
S100A12	-2.949594531	9.94E-45
TIMD4	-3.458117665	1.01E-44
GHR	-2.451491463	1.32E-44
TOP2A	3.92616441	1.59E-44
FOSB	-3.223693487	3.28E-44
CDCA8	3.187876413	4.07E-44
SKA3	3.555165297	5.43E-44
SGMS2	-1.766447959	5.76E-44
CENPL	2.392178388	5.83E-44
PKMYT1	3.172063537	7.38E-44
MSTO1	1.714049676	7.58E-44
IL1RL1	-3.366987603	1.02E-43
AC092171.2	2.617111798	1.03E-43
CDH13	2.363475128	1.03E-43
UBE2C	4.113195519	1.22E-43
EGR2	-2.532591203	1.31E-43
TRAIP	2.818573024	2.47E-43
FOXM1	3.633670298	2.69E-43
EME1	3.247428638	4.53E-43
HMMR	3.256955498	4.97E-43
PNRC1	-1.429742429	5.39E-43
ETFDH	-1.652902864	6.21E-43
AL391845.2	4.111482056	1.13E-42
CEP131	1.820312631	1.37E-42
ZIC2	6.649518748	1.55E-42
SPC25	3.146827915	1.55E-42
PLK1	3.561810096	1.84E-42
MRO	-2.316620066	2.63E-42
TMEM120B	1.264717172	2.68E-42
C5orf34	2.404385788	3.34E-42
FLVCR1	2.214656145	4.02E-42
AURKA	2.704824715	6.33E-42
SPATS2	1.59066345	7.68E-42
GPM6A	-3.130010158	1.19E-41
TTK	3.789495791	1.42E-41
E2F1	3.693082646	1.63E-41
KDM8	-2.40250485	3.66E-41
TRIP13	3.442885331	4.14E-41
PLPP3	-1.647653335	4.27E-41
RRM2	3.09707583	4.41E-41
RNF152	-1.777813556	6.08E-41
ANLN	3.66223706	6.33E-41
AC008556.1	-2.00376828	6.86E-41
CDT1	3.422922817	6.92E-41
GTSE1	3.547721435	1.15E-40
DTL	3.27973715	1.27E-40
LRRC14	1.518589952	1.45E-40
AURKB	3.569256578	1.62E-40
CENPE	3.166044092	1.84E-40
NAAA	-1.622595915	2.73E-40
SIGLEC11	-2.330635558	2.81E-40
TICRR	3.658026948	4.15E-40
MKI67	3.374895055	4.43E-40
BUB1B	3.530202818	4.90E-40
CAPN10-DT	2.331779032	6.19E-40
MT2P1	-3.226877052	6.38E-40
CDC6	3.221410383	6.56E-40
MYBL2	4.550504258	6.69E-40
APLN	3.925387468	8.02E-40
RFPL1	-3.719069682	9.55E-40
LILRA5	-2.148090326	9.74E-40
CENPM	3.543199853	1.01E-39
LILRA2	-1.947420877	1.15E-39
IQGAP3	3.419199069	1.48E-39
GSTZ1	-2.00752312	1.49E-39
MAP2K3	-1.256667867	1.67E-39
KIF19	-2.393079236	2.19E-39
CELSR3	3.501136477	2.45E-39
MND1	2.927860834	2.74E-39
AP004782.1	-3.14919639	2.84E-39
ESM1	4.215205492	3.88E-39
PLK3	-1.605083108	4.07E-39
SPDL1	1.826970141	4.16E-39
C21orf62	-2.728303001	5.07E-39
SLC38A2	-1.614210232	5.77E-39
ZBTB21	-1.418493379	7.12E-39
SIGLEC7	-2.022373498	8.75E-39
FRMD4B	-1.343558424	9.09E-39
SERTAD1	-1.558609131	9.34E-39
CD302	-1.668729805	9.73E-39
CDKN2A	4.043975656	1.03E-38
PYGO2	1.234946081	1.05E-38
PARPBP	2.732391294	1.15E-38
NCAPH	2.987482817	1.20E-38
CDC45	3.084065184	1.38E-38
LRRC4	-1.879138909	1.39E-38
NOX4	2.846366812	1.54E-38
SLC39A14	-1.631015804	1.89E-38
ADRA1A	-3.103889441	2.11E-38
TBC1D16	1.727304661	2.78E-38
TTC13	1.42151446	2.81E-38
AC016999.1	-2.777578326	3.43E-38
CENPI	3.112246722	3.43E-38
TARBP1	1.811346809	3.59E-38
NEIL3	4.141698579	3.68E-38
DEPDC1	3.782339488	3.75E-38
ZNF692	1.694087952	3.76E-38
AC007906.2	-2.495493558	3.87E-38
THBS4	5.787225978	4.67E-38
JRK	1.772469936	5.97E-38
THY1	2.558347035	6.11E-38
ERLIN1	-1.271470224	6.18E-38
AC132192.2	2.396970788	6.42E-38
ZC2HC1C	-1.401429198	8.23E-38
FOXO1	-1.69375121	8.30E-38
CKAP2L	3.212565491	9.86E-38
RASGEF1B	-1.825860256	1.10E-37
DSCC1	2.083034163	1.16E-37
ADGRG7	-2.656405741	1.19E-37
KIF23	3.311516281	1.46E-37
KIF14	3.118381446	1.48E-37
C1R	-1.761605438	1.65E-37
TCF19	2.806747122	1.71E-37
ERCC6L	3.203606686	1.76E-37
CCN1	-1.986277381	1.82E-37
PBK	3.4195656	1.86E-37
SGO1	3.067095588	3.06E-37
LRRC55	-2.744591739	3.09E-37
TONSL	1.948056553	3.27E-37
IL1RN	-2.132193262	3.39E-37
PANK1	-1.554719139	3.50E-37
MPC1	-1.519979177	4.73E-37
SOCS3	-2.313501887	6.92E-37
KIF18A	3.353905018	7.67E-37
IGFALS	-3.171424045	7.89E-37
SOCS2	-2.165933312	8.87E-37
GMNN	2.205541445	9.30E-37
MT1XP1	-3.089833699	1.01E-36
AC004477.1	2.773632545	1.02E-36
IGFBP3	-1.97396192	1.29E-36
ASF1B	2.995683916	1.55E-36
LILRB5	-1.928591115	1.57E-36
APOF	-2.855767761	1.64E-36
KAT2A	1.499625519	1.73E-36
IER2	-1.326626882	2.61E-36
FAM183DP	-3.187803664	3.33E-36
MYD88	-1.021512836	3.70E-36
DIRAS3	-2.835511629	3.74E-36
ZFP41	1.946887601	3.77E-36
CCNF	2.204074608	4.07E-36
UCK2	1.666422126	4.35E-36
KLHL15	-1.334374752	4.87E-36
GPC3	5.946598566	6.35E-36
ALDH2	-1.65688044	6.66E-36
N4BP2L1	-1.432261898	9.52E-36
ID2	-1.438520427	1.12E-35
FANCI	2.285886419	1.27E-35
RECQL4	2.685829356	1.59E-35
GADD45B	-1.929578082	1.69E-35
CCNA2	3.523158268	1.72E-35
ANKRD52	1.447307193	1.92E-35
E2F8	3.673714914	1.93E-35
TEDC2	2.788460836	2.37E-35
ORC1	2.932905352	2.46E-35
CDKN2B-AS1	3.582052721	2.50E-35
OR51E1	3.037364362	2.56E-35
MTFR2	3.009689975	2.64E-35
DDX11-AS1	2.800378619	2.94E-35
RASD2	2.653236453	3.62E-35
SHCBP1	3.339344251	4.26E-35
LRRN3	-2.576027308	4.54E-35
C21orf58	2.296325442	4.63E-35
ARHGAP11A	2.559439216	4.74E-35
ZWINT	2.481346772	5.31E-35
XRCC2	2.908607877	5.37E-35
USP21	1.183316183	5.88E-35
KIF15	3.37286536	5.89E-35
XRCC3	1.649149834	6.43E-35
NDRG2	-1.48038062	6.61E-35
ACADSB	-1.732645518	7.15E-35
MS4A6A	-1.806018545	7.75E-35
STIL	2.401037857	1.07E-34
LINC01093	-3.385356388	1.18E-34
RNASEH2A	1.892498703	1.21E-34
EHMT2	1.33685387	1.23E-34
CENPW	2.594089201	1.74E-34
CCL14	-1.875454251	1.89E-34
RFC4	1.749372803	1.90E-34
ABCC10	1.373774545	2.34E-34
TNFRSF4	2.333229508	2.60E-34
ZKSCAN2-DT	1.954143528	2.79E-34
STMN1	2.128978223	3.09E-34
ORC6	2.856095895	3.09E-34
NXF3	-2.931680657	3.41E-34
ITGA9	-1.821562743	3.52E-34
FPR2	-2.756705758	3.59E-34
ASS1P2	-3.42013054	4.10E-34
OLFML2B	3.187503127	4.26E-34
SGO2	2.40407716	4.75E-34
CCDC71L	-1.749535694	4.90E-34
CD163	-1.971192756	5.00E-34
SLC35D1	-1.335171077	5.13E-34
SMG5	1.361685055	5.21E-34
BMP10	-4.895696287	7.09E-34
SOCS6	-1.053685781	7.80E-34
E2F2	2.99894796	8.12E-34
WDR62	2.563011147	8.36E-34
MT-ATP6	-1.385352115	9.29E-34
ACAA1	-1.512323724	9.94E-34
FATE1	4.409971483	1.00E-33
PXDC1	-1.318750698	1.04E-33
AGL	-1.47778926	1.14E-33
HAGLROS	4.828710947	1.26E-33
KMT5C	1.507787784	1.38E-33
PROK2	-2.853043299	1.64E-33
CYP2C8	-2.66139074	2.39E-33
POLQ	3.001201632	2.66E-33
GINS1	2.748611458	2.76E-33
INMT	-2.458493281	2.84E-33
AP5Z1	1.13604778	2.93E-33
AF165147.1	-2.421601581	2.95E-33
AC134043.3	3.936686088	3.53E-33
MDK	3.806861774	3.74E-33
FEN1	1.644463234	3.93E-33
BCKDHB	-1.491859163	4.39E-33
CXCL14	-3.567174128	4.64E-33
ZFP36L1	-1.086584502	4.85E-33
ZADH2	-1.034768325	4.93E-33
AC010719.1	2.839505643	5.00E-33
GNE	-1.548367923	5.21E-33
OLFML2A	2.425175379	1.00E-32
HDAC11	1.766640505	1.02E-32
RASL12	2.237565696	1.04E-32
TBC1D31	1.401707667	1.14E-32
AC092119.2	2.409295437	1.17E-32
SERPINB9	-1.584948637	1.22E-32
CENPH	1.87031856	1.32E-32
COX4I2	2.862125488	1.33E-32
NUSAP1	2.280403241	1.41E-32
CEP250	1.105456226	1.45E-32
SCAMP3	1.293871297	1.52E-32
CBFA2T3	-1.941722276	1.67E-32
FAM83D	2.425760404	1.70E-32
HIST2H2BC	2.144826437	1.92E-32
MTHFD2L	-1.392615661	1.94E-32
DHODH	-1.753761224	2.24E-32
CDKN2C	2.329789879	2.37E-32
RAD54L	3.367843386	2.61E-32
HOXA13	6.950992551	2.73E-32
LDLR	-1.492590044	2.76E-32
UHRF1	3.249644771	2.86E-32
CDCA2	3.194954788	3.39E-32
JUN	-1.535224395	3.39E-32
NR2C2AP	1.337092257	3.39E-32
PCLAF	2.485562403	4.72E-32
PLXDC1	2.994382709	5.47E-32
USP49	1.284211274	5.61E-32
NR4A1	-2.142559774	6.00E-32
PPOX	1.175701282	6.08E-32
PACC1	1.348120726	6.69E-32
FXN	-1.176599066	7.63E-32
CENPK	2.653953769	7.72E-32
AC138356.1	-2.281867363	8.01E-32
KIAA1841	1.560034575	8.54E-32
KHDC4	1.312813592	8.72E-32
NFIL3	-1.406927164	8.95E-32
SLCO1C1	3.964171879	1.19E-31
PIF1	2.749697523	1.23E-31
FAHD2A	-1.131564651	1.34E-31
FENDRR	-2.758252612	1.36E-31
SEMA3F	1.293506961	1.37E-31
NAT2	-2.925142981	1.61E-31
DBF4B	1.575921268	1.69E-31
FAM72D	3.55188271	1.70E-31
MTBP	1.87928131	1.73E-31
HAGLR	6.217367637	1.89E-31
SEMA5B	2.319740664	1.91E-31
NCOR1	-1.121830809	1.93E-31
P2RY13	-1.913822757	2.31E-31
CEP55	3.06445489	2.32E-31
TERT	8.674369075	2.39E-31
RNF125	-1.862017074	2.40E-31
ANKRD55	-2.239170256	2.91E-31
DENND4B	1.065814023	3.00E-31
LILRA1	-1.711913986	3.04E-31
C1orf35	1.319976466	3.08E-31
JUNB	-1.53037618	3.36E-31
TACC3	2.124268694	3.89E-31
ATF3	-1.739591118	4.28E-31
AC010776.2	-3.528652501	4.41E-31
MESP2	3.379166348	4.81E-31
E2F7	3.49841053	5.37E-31
RDM1	3.440884042	5.72E-31
FANCD2	2.222288207	6.20E-31
TK1	2.351593913	6.80E-31
PTP4A2P2	2.832477963	6.95E-31
ACAA2	-1.56799049	6.97E-31
TMEM79	1.113977742	7.00E-31
PTGS2	-2.438431029	7.31E-31
NMRAL2P	6.009174773	8.06E-31
AL606489.1	3.089201742	8.19E-31
MCM2	2.417795204	8.47E-31
MCM10	3.050423218	9.03E-31
OTX1	4.385571521	9.64E-31
IQCC	1.49486905	9.91E-31
PEA15	1.188054578	1.08E-30
ZNF517	1.747031801	1.19E-30
MSH2	1.313991212	1.25E-30
TEX26	-3.646985429	1.25E-30
KCTD9P4	-2.915609934	1.27E-30
CHTF18	1.717664558	1.41E-30
CHAF1A	1.483549452	1.49E-30
CBFA2T2	1.207578916	1.49E-30
LINC00907	-2.863733065	1.56E-30
HPS5	-1.504194748	1.56E-30
DHX34	1.163090489	1.58E-30
GJC1	2.373849504	1.63E-30
DNAJC25	-1.234548755	1.66E-30
MAD2L1	2.189354321	1.70E-30
PIGC	1.079294086	1.78E-30
ACSM3	-2.01960291	1.85E-30
AL359715.3	-1.5326204	1.99E-30
TRIM11	1.138005238	2.00E-30
ECT2	2.41339608	2.00E-30
SCX	3.238368946	2.24E-30
P2RY12	-2.386559617	2.28E-30
DIAPH3	3.699806062	2.75E-30
EGR3	-2.117093462	3.03E-30
NDUFA4L2	2.878704125	3.13E-30
SPRYD4	-1.296606119	3.16E-30
MMP11	3.794653684	3.22E-30
4-Mar	3.667643431	3.24E-30
AC005332.5	1.620218108	3.43E-30
NVL	1.002735003	3.51E-30
CAP2	2.299180637	3.56E-30
CDH24	2.197824244	3.59E-30
MCM6	1.757469016	4.21E-30
IVD	-1.195639821	4.41E-30
RAD51	2.341460033	4.47E-30
LARP1B	-1.086411174	4.75E-30
SNHG1	1.591246296	4.83E-30
SYNE1	-1.286303608	4.87E-30
RIPK4	-1.364704768	4.90E-30
KIF11	2.22131942	5.21E-30
CYP2B6	-2.622396295	5.74E-30
ACAT1	-1.376369832	5.84E-30
MBNL2	-1.358074598	5.88E-30
PRIM2	1.187131999	6.19E-30
AL353708.3	2.460195549	6.22E-30
AL162431.1	2.378192276	6.66E-30
MMAA	-1.163239404	7.20E-30
FANCG	1.483355771	7.32E-30
FERMT2	-1.05986204	7.91E-30
TIGD5	1.605918538	8.42E-30
RUSC1	1.398936859	8.55E-30
C17orf82	2.980584601	8.60E-30
CSPG4	2.140823053	9.95E-30
AC092171.4	2.505925707	1.01E-29
UBAP2L	1.022043806	1.18E-29
EPHB1	-2.032915294	1.33E-29
LINC01089	1.688598685	1.50E-29
TRIM45	2.291811701	1.51E-29
DDX12P	2.028601136	1.73E-29
LPA	-2.330670218	1.79E-29
CAPN11	2.095645451	1.91E-29
MCM3	1.556204618	2.18E-29
SOCS7	1.53706584	2.18E-29
MMUT	-1.313451135	2.22E-29
ADCY6	1.192906418	2.42E-29
NPY1R	-2.365686143	2.58E-29
HOTTIP	7.196996939	2.63E-29
HAMP	-3.579936953	2.72E-29
SDC4	-1.272180135	2.91E-29
ALDH6A1	-1.727490598	2.94E-29
HASPIN	2.732422783	3.23E-29
MSTO2P	1.971585294	3.32E-29
DDX39A	1.47536736	3.90E-29
PBLD	-1.742164424	4.02E-29
MAT1A	-1.787878214	4.36E-29
SREBF2-AS1	1.617155758	4.38E-29
CHAF1B	2.593190319	4.62E-29
MSRA	-1.368526416	4.93E-29
ACSL1	-1.80402345	5.01E-29
CAT	-1.404609034	5.09E-29
TGM3	5.38069144	5.11E-29
PGM1	-1.221225549	5.11E-29
CENPU	2.207230135	5.59E-29
MAPT	3.017375625	5.63E-29
CYP4A11	-2.219758766	5.69E-29
RFX8	2.751800643	6.64E-29
KLF10	-1.428106446	6.79E-29
CLTRN	-2.438399576	7.99E-29
CCHCR1	1.431068437	8.87E-29
SPSB2	1.52081565	8.89E-29
CHRM2	-3.748305438	9.16E-29
RTL10	1.140135673	9.40E-29
GBA	1.395458794	1.05E-28
CAD	1.293539176	1.07E-28
SERPINE1	-2.198853071	1.14E-28
LINC01311	2.150353904	1.19E-28
PRR11	2.50991279	1.24E-28
NAT1	-1.275567516	1.28E-28
CD5L	-3.017952743	1.28E-28
ZNF251	1.272286738	1.42E-28
NR4A3	-2.197703927	1.76E-28
AL121906.2	2.821415045	1.85E-28
SIX1	4.855458229	1.86E-28
PDLIM5	-1.064734515	1.91E-28
CUL7	1.174090807	1.93E-28
CNDP1	-3.262350209	1.96E-28
TAPT1	-1.006691859	2.25E-28
RAD54B	1.640280651	2.33E-28
COG2	1.032557878	2.36E-28
KLRF1	-1.790802909	2.41E-28
CCT3	1.187645568	2.44E-28
ANTXR2	-1.238615847	2.47E-28
PITPNM3	-2.507274409	2.61E-28
VPS72	1.086228345	3.00E-28
B4GALNT1	4.235588338	3.04E-28
NXPH4	5.647177604	3.09E-28
GNAZ	3.63821266	3.22E-28
CLK2	1.053488698	3.34E-28
FAAP24	1.463617504	3.61E-28
HELLS	2.448394858	3.73E-28
MASP1	-1.58683232	3.89E-28
MT-ND4	-1.274259904	3.95E-28
MYLK-AS1	2.159608976	3.98E-28
LIN37	1.006680683	4.05E-28
CPED1	-1.99620948	4.05E-28
AL355488.1	1.929048444	4.17E-28
IRF8	-1.553777985	4.23E-28
PLK4	2.149155918	4.43E-28
SAPCD1	2.806713519	4.48E-28
NAT9	1.236617856	4.53E-28
ACBD6	1.10025192	4.70E-28
FITM1	-2.057967093	4.79E-28
NSMCE2	1.450899788	5.15E-28
MLYCD	-1.243294167	5.55E-28
WDR76	2.256164214	5.74E-28
GNA14	-1.754678627	5.80E-28
WDHD1	2.012177321	6.09E-28
AJM1	1.888335356	6.17E-28
COL25A1	-2.633882897	6.32E-28
SCNM1	1.396936746	6.35E-28
EFNA4	1.572562404	7.47E-28
BCAN	4.596563517	9.15E-28
GLI4	1.573177053	9.21E-28
KCTD7	1.32737477	1.01E-27
SCGB3A1	-2.17378534	1.03E-27
GDF2	-4.751957705	1.03E-27
NSUN5P1	1.555228607	1.07E-27
GNPNAT1	-1.07017953	1.13E-27
CYP4V2	-1.42027514	1.19E-27
DBT	-1.084514831	1.20E-27
TP73	3.442606643	1.21E-27
TMED2-DT	1.346123153	1.25E-27
TRPC6	2.101341443	1.32E-27
AC016394.1	1.775040034	1.36E-27
SCIMP	-1.647748501	1.39E-27
HCG25	1.740025627	1.43E-27
TIGD1	1.800117107	1.56E-27
NSUN5P2	1.658416743	1.63E-27
MYO19	1.223608934	1.69E-27
SOWAHC	-1.154177229	1.70E-27
ALB	-1.814229965	1.79E-27
ALDH8A1	-1.892430641	1.88E-27
TAZ	1.06933458	1.91E-27
ZNF219	1.301735081	1.92E-27
DEPDC1B	3.21551201	1.98E-27
CAMK4	-1.705695615	1.99E-27
AC016773.1	2.532149542	2.09E-27
GPRIN1	2.611491669	2.14E-27
OIP5	2.260825288	2.19E-27
PIGU	1.135066785	2.23E-27
COL9A1	3.803960386	2.26E-27
NELFE	1.366446335	2.29E-27
POLD1	1.29509285	2.49E-27
AC102953.2	2.064175114	2.66E-27
MAFG-DT	2.93933496	2.76E-27
FAM13A	-1.856149503	2.89E-27
CDC7	2.070960436	3.15E-27
DSN1	1.281277105	3.27E-27
MMRN1	-1.932402769	3.27E-27
STEAP3	-1.692743206	3.32E-27
CTBS	-1.04277701	3.45E-27
CBX2	2.712684165	3.72E-27
TMEM201	1.325375116	3.80E-27
CMTM6	-1.012540557	3.90E-27
DUSP1	-1.652344715	4.02E-27
PLIN2	-1.641840201	4.21E-27
BLM	2.461843119	4.26E-27
HMGCL	-1.271238847	4.33E-27
ZIC5	6.576034031	4.41E-27
RAD51AP1	2.28854319	5.03E-27
AL137060.3	2.655906313	5.08E-27
DUSP9	5.026698301	5.16E-27
AC124944.2	2.153790906	5.49E-27
ESR1	-2.459561812	5.86E-27
NUDT17	1.839372028	5.94E-27
EPB41L4B	-1.550115653	6.25E-27
IGF2BP1	6.99643677	6.96E-27
TENT5A	-1.406515026	7.32E-27
AC026369.3	-2.586067129	7.78E-27
UBE2S	1.97308855	8.00E-27
DLC1	-1.248200057	8.29E-27
RUSC1-AS1	1.841725039	9.60E-27
SLC9B2	-1.418036148	9.67E-27
KDM6B	-1.021522265	9.91E-27
PPM1F	1.004627658	1.02E-26
KIAA1522	1.522520247	1.08E-26
SNORD104	2.738632358	1.15E-26
HOXD9	4.589042704	1.18E-26
LRIG2-DT	-1.459956938	1.21E-26
AC145207.9	2.525464023	1.36E-26
PPP1R3B	-1.639879163	1.37E-26
AL359510.2	3.097991068	1.39E-26
LINC02475	6.408640463	1.43E-26
LINC01704	3.730660032	1.46E-26
AQP3	-1.536594671	1.50E-26
POLA2	1.297350091	1.61E-26
RHOB	-1.449306095	1.63E-26
PLPBP	-1.06665311	2.08E-26
ZCCHC24	-1.073154104	2.09E-26
HAUS5	1.024487913	2.15E-26
TLCD3B	3.908081584	2.27E-26
FAM111B	2.619287324	2.39E-26
NECAB3	1.49393116	2.53E-26
MT2A	-2.44497421	2.55E-26
ABCC5	1.10074398	2.59E-26
LENG8-AS1	1.519836829	2.61E-26
AC006277.1	2.003090469	2.67E-26
AL023803.2	3.025701736	2.74E-26
TMEM106C	1.50921586	2.94E-26
NOL12	1.163089731	3.05E-26
SF3B4	1.075275341	3.30E-26
MSH5	2.256220733	3.39E-26
AC010973.2	1.817690531	3.49E-26
KIFC2	1.96155244	3.55E-26
NSUN6	-1.118624921	3.57E-26
BDH2	-1.297356145	3.64E-26
FBXL18	1.385507748	3.89E-26
RHNO1	1.167097911	4.12E-26
CRNDE	3.386024867	4.63E-26
LHX4	2.536473393	4.66E-26
FBP1	-2.009773467	4.73E-26
CD160	-1.66806061	6.06E-26
ARL5B	-1.029552621	6.46E-26
TCOF1	1.073445876	6.63E-26
KLF6	-1.323253896	6.64E-26
EPS8L3	4.911650743	6.94E-26
KBTBD11	-2.326237748	7.02E-26
ROBO1	2.924149501	7.23E-26
CHEK1	1.677159138	7.40E-26
NUDT1	1.809232166	7.84E-26
MAST2	1.077448501	8.00E-26
TLR4	-1.464749017	8.21E-26
AC091057.1	2.131738516	8.57E-26
RBMS3	-1.510524687	9.45E-26
KLF11	-1.204734403	9.53E-26
GABRQ	4.490611249	9.78E-26
SCRIB	1.33701161	9.86E-26
C20orf204	5.084893443	1.02E-25
NUDT10	-2.934561115	1.03E-25
AL133367.1	2.143438462	1.14E-25
ZNF252P-AS1	2.132458039	1.26E-25
C17orf53	1.940780222	1.27E-25
NT5DC2	2.658189438	1.32E-25
TMEM220	-1.475088093	1.33E-25
CCNE1	4.020798538	1.37E-25
PAMR1	-1.919335485	1.38E-25
ASS1P1	-1.847575373	1.50E-25
AL590708.1	3.460324828	1.61E-25
AHSA2P	1.364315736	1.66E-25
AC107375.1	1.507845716	1.73E-25
DUXAP10	3.929706843	1.80E-25
DNAH14	1.281295734	1.95E-25
LINC02163	7.275881161	2.06E-25
FOXK1	1.237840051	2.36E-25
NOCT	-1.755743078	2.43E-25
EMC3-AS1	2.218407461	2.56E-25
TRAF2	1.171115301	2.58E-25
PDE7B	-1.665805438	2.74E-25
MTATP6P1	-1.3479943	2.74E-25
CXCR2	-2.24060948	2.83E-25
VMO1	-1.405409434	2.99E-25
CTHRC1	3.996125149	3.01E-25
RNFT2	2.700157314	3.01E-25
AC107396.1	-4.229244314	3.11E-25
CBR4	-1.157808644	3.18E-25
PLAC8	-2.290839526	3.23E-25
ST8SIA6	-2.411099173	3.37E-25
HIVEP1	-1.135331599	3.49E-25
SLC31A1	-1.025012811	3.59E-25
C8orf33	1.293715711	3.77E-25
ADK	-1.097488311	3.83E-25
ACAD11	-1.693331216	4.12E-25
PRAM1	-1.527264216	4.39E-25
KNTC1	1.943264252	4.51E-25
HHIP	-3.282227715	4.70E-25
ASPA	-1.91087662	4.75E-25
MCM4	1.632661607	4.88E-25
ID1	-1.814987427	5.18E-25
MRPL53	1.018318562	5.68E-25
ZNF775	1.678803311	5.94E-25
ZFP62	1.002924093	6.11E-25
RXFP1	-1.768717127	6.23E-25
CYP4A22	-2.149472428	6.32E-25
BACE1-AS	1.267945028	6.45E-25
DTYMK	1.331935705	6.66E-25
TSSK6	1.41508873	6.66E-25
DUXAP9	3.718589856	6.80E-25
FOXS1	2.857193071	6.83E-25
BHLHE40	-1.371537176	6.93E-25
LY6H	4.274092375	7.27E-25
TJP2	-1.028995906	7.60E-25
TEX19	4.668634838	8.02E-25
ASS1P11	-2.734645271	8.31E-25
ECHS1	-1.197181544	8.57E-25
VSIG4	-1.886864506	8.69E-25
AC018809.1	2.51874953	8.79E-25
SLC22A10	-2.293995845	9.36E-25
RD3L	-4.079304624	9.65E-25
LOXL2	1.644330981	1.11E-24
MCC	-1.716164547	1.11E-24
CD300E	-1.701538936	1.12E-24
ZNF696	1.225050485	1.16E-24
SMG9	1.177928398	1.17E-24
LAMA4	1.539257943	1.20E-24
EDNRB	-1.417987504	1.20E-24
TRIM71	8.479471873	1.27E-24
FLAD1	1.037266689	1.30E-24
SPATC1L	2.911125894	1.36E-24
TPX2	2.130548072	1.37E-24
DNAJC6	2.602195082	1.48E-24
ASS1	-1.740521698	1.49E-24
MCM7	1.486548879	1.54E-24
ASB16	2.095634088	1.70E-24
LIN9	1.570158216	1.91E-24
IRAK1	1.324446004	1.93E-24
NOTCH3	2.080053032	2.09E-24
HOXD8	3.08693458	2.24E-24
SPSB4	-2.657535936	2.27E-24
CCDC34	1.718182935	2.31E-24
ARHGAP33	1.564687844	2.37E-24
ADAM15	1.33976909	2.45E-24
CKS1B	1.251202629	2.46E-24
TRIM65	1.063674706	2.52E-24
COA6	1.288767179	2.62E-24
PTPN3	-1.002046749	2.64E-24
SMPD3	-1.91811904	2.70E-24
KPNA2	1.442870148	2.82E-24
EPHX2	-1.501087964	2.91E-24
PRPF3	1.009782018	2.92E-24
TSLP	-2.334743684	2.98E-24
PROS1	-1.197744501	3.17E-24
ERFE	2.666676353	3.23E-24
LIG1	1.151102837	3.27E-24
AL592435.1	1.556991474	3.51E-24
JDP2	-1.176739476	3.55E-24
GLYATL1	-2.040025681	3.56E-24
SARDH	-1.467557538	3.85E-24
FANCE	1.67993285	3.90E-24
CXCR1	-2.235448992	4.15E-24
NAA40	1.101291467	4.17E-24
PGLYRP1	-2.011487344	4.20E-24
ETFRF1	-1.013622784	4.63E-24
SNRPE	1.200528714	4.72E-24
HSF4	1.804183152	4.77E-24
ZBTB12	1.916325882	4.78E-24
RMDN2	-1.131528876	4.93E-24
TPPP2	-2.111049856	4.94E-24
TMC7	2.178264376	5.53E-24
AC010280.2	-2.559461715	5.58E-24
AMHR2	-2.972443589	5.62E-24
MT1F	-2.913144552	5.98E-24
WDR66	-1.584050491	6.16E-24
CPT2	-1.16909924	6.18E-24
RAB24	1.079556452	6.26E-24
RCL1	-1.445189292	6.65E-24
CYP39A1	-2.415038768	6.87E-24
KRTCAP2	1.185589508	7.21E-24
YEATS2	1.065010028	7.33E-24
SSR2	1.214907021	7.85E-24
SIGLEC16	-1.649291398	7.91E-24
AC004080.2	6.561312466	8.17E-24
AC024361.1	2.21213127	8.24E-24
MCM5	1.423219612	8.25E-24
FBF1	1.4450757	8.33E-24
KLKB1	-1.616337077	8.44E-24
CDCA4	1.416007968	8.94E-24
PMS2P3	1.10537346	8.94E-24
FAM72C	3.124713386	9.39E-24
PIM1	-1.371761122	1.04E-23
AC109322.1	2.059992314	1.04E-23
MT-CYB	-1.215662298	1.05E-23
AC008080.1	-2.079788383	1.07E-23
TCF3	1.056638162	1.07E-23
KIF24	1.910610324	1.08E-23
ZNF605	1.13365398	1.10E-23
CLSPN	2.814240355	1.12E-23
C8A	-1.815669851	1.15E-23
TTC36	-2.761721434	1.16E-23
AC129507.1	-1.769958853	1.19E-23
CIP2A	2.187266646	1.32E-23
OSBPL3	1.777417721	1.42E-23
GAS5	1.890307798	1.44E-23
MAP3K9	1.332406962	1.48E-23
ENAH	1.577068655	1.51E-23
GRAMD1C	-1.571310761	1.54E-23
IQCE	1.172253238	1.57E-23
RAB11FIP4	1.847508564	1.74E-23
PDLIM1P4	-1.650749893	1.75E-23
SLC41A2	-1.35126252	1.78E-23
ZKSCAN3	1.446969868	1.79E-23
CNIH4	1.104199961	1.84E-23
MIR4435-2HG	1.852966221	1.93E-23
ZNF707	1.016309494	1.93E-23
ZNF789	1.052575686	2.02E-23
ATAD5	1.666124366	2.04E-23
RFX5	1.181537008	2.08E-23
SLC7A11	4.314370775	2.12E-23
SNRPB	1.166080471	2.29E-23
TCF15	2.301708631	2.29E-23
NCAPD2	1.440868568	2.44E-23
TSEN54	1.0538053	2.52E-23
LINC02202	2.683607385	2.59E-23
ACLY	1.071725672	2.69E-23
SUCO	1.138754924	2.76E-23
GPAA1	1.432445152	2.91E-23
MT-ND1	-1.14607491	2.95E-23
HOXA10	5.620593667	3.04E-23
COL4A1	1.799269803	3.16E-23
MSH5-SAPCD1	1.796919242	3.20E-23
AL136162.1	2.185078004	3.34E-23
AL136084.3	3.972905795	3.55E-23
CFI	-1.351891132	3.95E-23
FSTL4	4.520956003	4.12E-23
ARHGEF11	1.166643886	4.18E-23
RASGRF2	1.897451654	4.37E-23
GPSM2	1.620800704	4.39E-23
FBXL19	1.089548893	4.53E-23
NDOR1	1.027596618	4.68E-23
ORM1	-1.825284876	4.70E-23
WEE1	-1.160083701	4.72E-23
GCH1	-1.504229261	4.74E-23
MYO1B	-1.134563424	4.76E-23
PMFBP1	2.755744327	4.90E-23
EBF1	2.162949937	5.00E-23
POLG2	1.005996752	5.02E-23
PNPLA7	-1.369226473	5.06E-23
MAGEA1	9.023468607	5.12E-23
PDE2A	-1.479317969	5.22E-23
PSMC3IP	1.626921454	5.24E-23
NPEPL1	1.188395124	5.45E-23
C6	-1.944630211	5.51E-23
GPR19	2.504727335	5.52E-23
PTP4A3	2.566363033	5.59E-23
GBAP1	1.782826992	5.93E-23
PLOD3	1.042558994	5.96E-23
G6PD	2.624217612	6.01E-23
INS-IGF2	-4.117214741	6.23E-23
C11orf54	-1.139794303	6.31E-23
HSF2BP	2.12019192	6.56E-23
AC092821.1	2.439551034	6.83E-23
ZC3H3	1.144718158	6.92E-23
H2AFZ	1.184515119	6.97E-23
CBX8	1.222859465	7.50E-23
KRT8P12	1.256648093	7.60E-23
TRIM59	1.950659914	7.68E-23
MYOM2	-2.040005021	7.89E-23
ATAD2	1.721827965	8.48E-23
FANCB	2.251258318	8.96E-23
TOB2P1	2.524027344	9.50E-23
ABAT	-1.5818353	9.51E-23
ST8SIA6-AS1	5.727972741	9.64E-23
TBX20	-2.668084618	9.80E-23
MS4A7	-1.476993057	9.94E-23
SIX4	3.378961975	9.97E-23
AKR1C3	1.615917183	1.01E-22
ZSCAN9	1.013640464	1.07E-22
ELMSAN1	-1.003509638	1.10E-22
MTX1P1	1.981863476	1.10E-22
BACH2	-1.704835259	1.24E-22
C1S	-1.31814816	1.25E-22
TMEM145	3.938345923	1.29E-22
MT1X	-2.530550835	1.31E-22
AL451050.2	2.313512689	1.32E-22
ADGRE1	-2.041097227	1.33E-22
SIX2	6.15332284	1.38E-22
CENPO	1.576699335	1.41E-22
STARD5	-1.479449669	1.45E-22
C11orf96	-1.901164943	1.46E-22
ACYP1	1.134094219	1.51E-22
SP6	3.130478968	1.52E-22
MAN1A1	-1.155316699	1.53E-22
MAG	-2.867096254	1.53E-22
DNMT3A	1.314755433	1.58E-22
KLC2	1.154304002	1.59E-22
CACYBP	1.07129288	1.74E-22
LINC00261	-1.352549706	1.79E-22
PLPPR2	1.194956313	1.79E-22
AC116049.2	5.050397341	1.79E-22
SOGA1	1.508873428	1.80E-22
ZNF74	1.021225375	1.83E-22
TMCO1-AS1	2.018753415	1.86E-22
AC080080.1	2.042669268	1.88E-22
TESMIN	2.306753376	2.10E-22
MRAP2	4.187879507	2.23E-22
SUCLG2	-1.041382752	2.35E-22
COCH	4.350829924	2.41E-22
ZSCAN2	1.017440567	2.43E-22
MAPK8IP2	3.273012267	2.43E-22
GARS-DT	1.115034485	2.61E-22
SUZ12P1	1.210570663	2.65E-22
HBB	-2.079191881	2.80E-22
AC011294.1	4.434824644	2.93E-22
IL3RA	1.279897623	3.15E-22
MESP1	1.991715068	3.22E-22
OTUB2	1.59329397	3.31E-22
RAB3B	3.775691141	3.36E-22
FAM149A	-1.342016241	3.43E-22
SCP2	-1.354956511	3.54E-22
ARL16	1.184457844	3.60E-22
ADAMTS1	-1.549668858	3.71E-22
CPLX2	9.250373394	3.71E-22
EGFL6	4.007689602	3.73E-22
PXDNL	2.885104797	3.73E-22
ANKS3	1.072343122	3.88E-22
CFL2	-1.03534847	4.54E-22
FAM222A	1.757590688	4.56E-22
BMS1P8	6.04404263	4.60E-22
SFRP1	-2.416828046	4.68E-22
PADI4	-2.207247187	5.15E-22
CCL3	-1.610799274	5.29E-22
MYO18B	7.116853897	5.31E-22
AL513320.1	2.108236611	5.33E-22
AC116025.2	3.166860154	5.48E-22
AL139089.1	1.696962966	5.74E-22
TUBG1	1.10035368	5.75E-22
NMB	2.167773286	6.07E-22
SLC38A6	1.193113249	6.10E-22
U73166.1	2.177805837	6.18E-22
PLGLB2	-1.884283422	6.25E-22
THEM5	1.772864789	6.25E-22
AC105137.2	2.085062821	6.56E-22
TMEM262	1.163993467	6.58E-22
DPF3	-1.774748159	6.89E-22
CD200	1.893428176	6.92E-22
GBA3	-2.253783699	6.96E-22
CCDC28B	2.369917749	7.27E-22
MTHFD1L	1.522177123	7.31E-22
RPS6KL1	2.029333023	7.37E-22
B4GALT1-AS1	-1.373127192	7.42E-22
FOXD2-AS1	2.114345599	8.07E-22
HOGA1	-1.785127999	8.10E-22
AL731569.1	1.481753205	8.11E-22
AC011921.1	2.283570346	8.13E-22
NR4A2	-1.887949837	8.15E-22
MROH1	1.335222155	8.92E-22
ACADM	-1.255445811	9.67E-22
GOLGA8B	1.628911249	9.78E-22
SLC7A6	1.842617978	1.00E-21
GABRE	2.846567715	1.03E-21
GIHCG	1.657939553	1.04E-21
GAREM1	-1.313433348	1.04E-21
ZBED8	1.258372855	1.08E-21
ALKBH6	1.223960983	1.09E-21
YPEL2	-1.03245151	1.13E-21
COLCA2	2.767749686	1.18E-21
SEC24B	-1.033412503	1.22E-21
AC100810.1	-1.063441561	1.28E-21
TLCD4	-1.360387193	1.32E-21
ALG1L	3.37885522	1.32E-21
PYGB	1.437805115	1.33E-21
HHIPL2	6.431626372	1.34E-21
DLG5-AS1	2.346407214	1.36E-21
FPR1	-1.915273437	1.41E-21
N4BP3	2.006493911	1.42E-21
EME2	1.21692634	1.45E-21
RTKN2	2.869290629	1.49E-21
IQCD	2.702363341	1.58E-21
NAMPT	-1.498200947	1.58E-21
AXL	-1.348493169	1.61E-21
RNF139-AS1	1.480095741	1.63E-21
CCDC137	1.023414826	1.63E-21
NGFR	-2.003868165	1.67E-21
GINS3	1.440238599	1.67E-21
MT1P3	-3.395985403	1.67E-21
DSE	-1.394204424	1.69E-21
CASTOR3	1.564854662	1.71E-21
CRYBG2	2.550041162	1.72E-21
PAQR4	2.018688012	1.73E-21
AC010201.2	2.088980151	1.78E-21
AC110995.1	-1.62487938	1.84E-21
AL132780.5	1.832751277	1.88E-21
ISX	7.101650435	1.93E-21
LINC01138	1.564004293	1.97E-21
EDIL3	2.801624856	1.97E-21
DVL2	1.001008416	2.01E-21
FOXD2	2.113562227	2.10E-21
HMGB2	1.395523575	2.13E-21
TMEM26-AS1	-1.888525341	2.13E-21
CD244	-1.668918638	2.15E-21
LINC02723	-1.854395576	2.34E-21
ZNF767P	1.031687224	2.37E-21
ITPKA	2.581252053	2.38E-21
ENGASE	1.005272108	2.40E-21
PPP2R3B	1.062426439	2.43E-21
NPM1P25	-1.328040069	2.44E-21
LINC00685	2.120299872	2.44E-21
CCNE2	2.128639977	2.50E-21
DCN	-2.302990029	2.52E-21
SAPCD2	2.756557922	2.53E-21
LINC01703	2.379586493	2.54E-21
CCDC18-AS1	1.381372866	2.69E-21
PABPC1L	1.706454947	2.69E-21
GCDH	-1.281574729	2.82E-21
LINC01419	11.16931883	2.89E-21
PRPF38AP1	-3.350015484	2.93E-21
SAC3D1	1.294173709	2.94E-21
TTC39A	3.16367069	2.95E-21
TRIM16	2.991913331	2.96E-21
FEZ1	-1.44136899	2.97E-21
LAMC1	1.396705495	3.06E-21
SNHG20	1.181358958	3.11E-21
ARHGAP10	-1.46713343	3.12E-21
CR1	-2.05374291	3.19E-21
CENPJ	1.274936865	3.33E-21
PHF19	1.440636592	3.34E-21
CDC25A	2.145243975	3.47E-21
AC004816.1	2.047615327	3.47E-21
CSPG5	2.533063371	3.50E-21
B3GNTL1	1.483598687	3.57E-21
ACVR1C	-1.647271973	3.99E-21
LINC00355	7.27697443	4.01E-21
TMPO-AS1	1.657239975	4.09E-21
MAFG	1.318416421	4.10E-21
HOXD3	3.523332725	4.40E-21
ARHGAP39	1.557205147	4.67E-21
TLCD1	1.629069144	4.82E-21
HTR2A-AS1	-2.208101045	4.90E-21
SLC7A2	-1.694309117	5.01E-21
RETREG1	-2.260097984	5.11E-21
SLC25A47	-2.632979805	5.23E-21
AL365181.3	3.771101969	5.28E-21
POLE2	1.630405805	5.30E-21
STX1A	1.564735382	5.40E-21
LINC00853	2.415514137	5.46E-21
GINS2	1.792165349	5.52E-21
PVT1	2.352577353	5.67E-21
ASIC3	1.997220173	5.84E-21
NSD2	1.136433007	6.08E-21
HSPB1	1.650924738	6.14E-21
CCR1	-1.49591439	6.20E-21
DUXAP8	3.121862103	6.37E-21
H2AFX	1.460061228	6.50E-21
LEF1	3.019437629	6.65E-21
JCAD	1.779570887	6.75E-21
SCN4A	2.151771596	6.95E-21
NETO2	2.27596331	7.28E-21
C8B	-1.545586846	7.53E-21
AP001469.3	1.976152455	7.57E-21
STRIP2	2.652295901	7.63E-21
SH3PXD2B	1.323878531	7.76E-21
CSF3	-2.781556734	7.83E-21
AC026362.1	1.436943119	7.90E-21
AC007842.1	2.124975414	7.97E-21
PODXL	1.614556856	7.99E-21
MAN1C1	-1.673399072	8.24E-21
LRG1	-1.644808409	8.37E-21
DGKI	2.315085013	8.39E-21
HPX	-1.720748595	9.64E-21
TCF21	-1.711866126	9.78E-21
TMEM220-AS1	-1.388446152	9.84E-21
CENPP	1.113761673	9.91E-21
CLEC12A	-1.668998528	1.02E-20
AGTR1	-1.432899547	1.06E-20
FAM83H	1.473130265	1.07E-20
KRT16P2	-4.43828255	1.09E-20
LINC00205	1.566743819	1.09E-20
APOL6	-1.1037491	1.12E-20
SLC50A1	1.247313677	1.13E-20
MT1E	-2.58093142	1.24E-20
PLG	-1.687521349	1.29E-20
STAM-AS1	2.22812483	1.36E-20
TDRKH-AS1	1.791944557	1.37E-20
GNAO1	-2.21546996	1.46E-20
C4orf46	1.186482163	1.49E-20
DDIAS	1.583272134	1.52E-20
RNF157	2.580019225	1.53E-20
AL136116.3	-1.164557072	1.58E-20
JAG2	1.696122864	1.62E-20
SERPINB8	-1.462968935	1.62E-20
DSTNP2	1.141627323	1.65E-20
AC023908.3	2.056146159	1.68E-20
AFM	-1.906997616	1.77E-20
SERPINA11	-1.970845269	1.89E-20
PIMREG	3.141326865	1.90E-20
HMGA1	1.717677922	1.91E-20
MELTF-AS1	2.339439553	1.92E-20
AL163636.2	-1.336921584	1.97E-20
ITGA6	1.441085221	1.99E-20
NEU1	1.181281245	2.03E-20
RBP7	2.011193276	2.07E-20
AMD1P4	-2.608842894	2.10E-20
AC099850.3	2.655118662	2.11E-20
PDGFA	1.967241219	2.14E-20
TYMS	1.804819849	2.15E-20
LYPD1	4.088458387	2.18E-20
NPSR1-AS1	6.397611379	2.19E-20
LINC02241	8.859298863	2.23E-20
IGF2BP3	4.791418575	2.24E-20
AC010864.1	1.633982742	2.27E-20
BRSK1	1.791192281	2.30E-20
IDNK	-1.164578639	2.36E-20
KCNMB2-AS1	4.681225316	2.40E-20
CRIP3	2.148947136	2.42E-20
SMIM14	-1.065174488	2.44E-20
AC132872.2	2.515429925	2.56E-20
LY6E	-1.993484267	2.60E-20
AFAP1-AS1	7.150672552	2.65E-20
AC079174.2	1.778608036	2.71E-20
AC139100.2	2.066072909	2.74E-20
TLDC2	2.346119163	2.75E-20
HID1-AS1	-1.567590677	2.88E-20
PON3	-1.488388023	2.95E-20
AC092155.1	-2.785253667	2.97E-20
CDKN2A-DT	4.157140277	3.03E-20
AC009690.2	1.327001414	3.10E-20
WHRN	1.50421084	3.11E-20
CSPG4P10	1.773956789	3.17E-20
AC011498.7	1.61618839	3.20E-20
LINC02806	7.755681597	3.23E-20
LINC01532	5.614965399	3.31E-20
ZGRF1	1.383570738	3.37E-20
BAIAP2L2	2.99265181	3.43E-20
LINC02476	7.756753597	3.44E-20
GUSBP11	1.827402129	3.48E-20
P4HA2	1.460936109	3.61E-20
ST3GAL6	-1.374544542	3.66E-20
SMUG1P1	-3.300544632	3.73E-20
PEMT	-1.312659621	3.73E-20
ALDH1B1	-1.314730304	3.75E-20
NR3C2	-1.345023126	3.90E-20
PSPH	1.47440857	4.02E-20
IL1B	-1.794712566	4.04E-20
IL18R1	-1.471986803	4.16E-20
HP	-2.007011948	4.27E-20
BICDL1	2.27499122	4.33E-20
PRRG3	2.374834461	4.35E-20
CEP152	1.393240866	4.45E-20
EFNA3	2.116569142	4.55E-20
STXBP6	1.694027912	4.68E-20
SERPING1	-1.206921897	4.73E-20
COL4A2	1.658202918	4.77E-20
CCDC163	1.449181225	4.84E-20
CABYR	4.274355913	4.89E-20
LEF1-AS1	3.76502677	4.97E-20
AL590666.2	3.254136101	5.03E-20
RIPOR3	-2.041777968	5.09E-20
LMNB2	1.31856069	5.09E-20
AL158212.3	1.521874429	5.15E-20
IDUA	1.240299333	5.19E-20
PSMD4	1.099857149	5.49E-20
TMPOP2	3.046217707	5.69E-20
PCNA	1.080234207	5.77E-20
TEX22	2.146254526	5.83E-20
SNHG7	1.57256591	5.87E-20
ZSCAN16	1.13643947	6.07E-20
ADH4	-2.361195723	6.51E-20
BCL9	1.364709985	6.53E-20
FAM72A	1.866638471	6.80E-20
PCK1	-2.186206829	6.83E-20
PITX1	5.641619579	6.94E-20
DUSP5	-1.563726084	7.30E-20
CREG2	3.152904626	7.51E-20
AL445524.1	2.22759577	7.62E-20
PRKAR2A-AS1	1.592717011	7.92E-20
C20orf96	1.029899664	8.03E-20
HOXD4	4.875046428	8.17E-20
SLC52A2	1.41437408	8.55E-20
GPR83	-1.806275738	8.58E-20
SIGLEC9	-1.388932722	8.81E-20
AC093535.2	-1.060953683	8.93E-20
AC127496.7	1.70864973	8.99E-20
SMYD3	1.519430691	9.80E-20
ATP11C	-1.266526519	9.81E-20
F8	-1.274895729	1.00E-19
TPM2	1.902245632	1.02E-19
NQO1	4.798645996	1.03E-19
DNMT3B	1.711193382	1.12E-19
SNHG4	2.400947619	1.13E-19
IGSF3	2.557028664	1.17E-19
SEPTIN3	3.12478305	1.29E-19
GYS2	-2.154900799	1.32E-19
SNX25P1	2.121607989	1.33E-19
AC009831.1	-1.04406223	1.36E-19
TRAPPC3L	-1.764672301	1.37E-19
INKA1	1.473283497	1.38E-19
EVX1	6.689820179	1.39E-19
SH2D1B	-1.433777994	1.46E-19
RNY4P10	1.890441233	1.48E-19
CYTOR	1.975392974	1.49E-19
AC009148.1	2.159118518	1.50E-19
ITLN1	-2.681605371	1.51E-19
HGF	-2.068474934	1.53E-19
DMGDH	-1.585867763	1.55E-19
LINC02685	3.312284732	1.55E-19
SLC26A2	1.231961689	1.57E-19
NAPSB	-1.623532168	1.59E-19
FEZF1-AS1	5.563569498	1.61E-19
CEP72	1.372985635	1.63E-19
MCM8	1.373660449	1.68E-19
AL121832.3	2.226129185	1.69E-19
HAGHL	2.810466233	1.72E-19
TM4SF19-AS1	1.898622256	1.76E-19
BOP1	1.66499023	1.78E-19
RIBC2	2.953970278	1.79E-19
AC017083.1	1.942794436	1.80E-19
PPT2-EGFL8	1.098906843	1.83E-19
AL161740.1	-1.603973966	1.87E-19
TP53I3	1.858424985	1.93E-19
TBX4	7.917921104	2.01E-19
MAMSTR	2.039243061	2.08E-19
MT-CO1	-1.061216652	2.12E-19
TFPI2	-1.999086792	2.14E-19
GPHN	-1.191172375	2.15E-19
AL512652.1	2.815200102	2.22E-19
NIPAL1	-1.658537394	2.25E-19
NKX3-1	-1.53397885	2.37E-19
L3MBTL1	1.402560829	2.50E-19
CYB561D1	1.21672818	2.52E-19
HOXA11-AS	5.682899638	2.75E-19
C5orf46	3.771407527	2.77E-19
TMEM81	1.056039303	2.81E-19
HS3ST3B1	-1.513214541	2.83E-19
AC100849.1	-1.736074193	2.88E-19
EFNB3	-1.890850554	3.02E-19
LINC01818	-2.521727174	3.10E-19
LINC02561	3.377801174	3.12E-19
AC016550.2	5.569780348	3.13E-19
AL121899.1	2.302665544	3.13E-19
SBF1	1.045017741	3.17E-19
SSUH2	3.900263819	3.24E-19
MT-ND3	-1.146905383	3.61E-19
DNM3	1.572515175	3.66E-19
TRAF5	1.490923357	3.68E-19
ATAT1	1.100549597	3.78E-19
PLGLA	-2.220912774	3.80E-19
EBF3	2.257649745	3.84E-19
UGP2	-1.109576581	3.85E-19
SIRT7	1.033713458	3.94E-19
LINC01537	-1.496504371	3.97E-19
KMO	-1.796900095	3.99E-19
DMD	-1.266369867	4.01E-19
PCBP4	1.112188295	4.15E-19
FAM72B	2.264247297	4.34E-19
AC025171.2	1.549348952	4.43E-19
AL359878.1	2.390559949	4.47E-19
AC073352.1	2.526046244	4.61E-19
LRRC37A6P	2.934596376	4.62E-19
MFAP3L	-1.859894744	4.68E-19
AC232271.1	1.368616746	4.77E-19
THUMPD3-AS1	1.108869109	4.86E-19
SFN	3.812105274	4.87E-19
AFP	6.973434062	4.89E-19
SLC8A1	-1.314160493	4.90E-19
CHML	1.746307635	5.03E-19
NCAPD2P1	5.42139709	5.04E-19
ACOT2	-1.065228943	5.05E-19
RFXANK	1.098957044	5.38E-19
LINC02585	2.259629847	5.42E-19
AC006960.2	-3.747448884	5.47E-19
LINC00528	1.703956084	5.69E-19
ZNF581	1.231805671	5.73E-19
KIAA1614	1.85406141	5.76E-19
AC112777.1	3.309640909	5.80E-19
AC009005.1	2.196589454	5.98E-19
MCAM	1.376301799	6.02E-19
GLUD1P3	1.162749864	6.18E-19
SPIRE2	1.29460649	6.21E-19
CITED2	-1.118979729	6.44E-19
ASIC1	3.374511708	6.62E-19
INCENP	1.291846845	6.70E-19
RMI2	1.942682913	6.70E-19
ARIH2OS	1.05580438	6.72E-19
AC048341.2	1.637465377	6.72E-19
VKORC1	-1.017083025	6.75E-19
AC105384.1	-2.060797372	7.01E-19
GRHPR	-1.169668776	7.17E-19
SNHG32	1.226802674	7.18E-19
PLA2G6	1.336226346	7.63E-19
RANBP3L	-2.211377192	7.66E-19
CDCA7	3.725850232	7.70E-19
TFAP2A-AS1	3.961542882	7.90E-19
AC114316.1	4.164736815	8.13E-19
AC099508.2	-2.36410924	8.19E-19
CTSV	4.545091288	8.35E-19
RPS26P47	-2.08610785	8.35E-19
NNMT	-2.21705326	8.54E-19
LINC01004	1.371272796	8.97E-19
AC099520.1	5.455513928	9.27E-19
TRIM7	2.528691498	9.36E-19
S100P	5.886755436	1.07E-18
SPOCK1	4.488667448	1.08E-18
FAM180A	-2.44313961	1.09E-18
CLN3	1.110604943	1.12E-18
AC111000.4	2.491824597	1.19E-18
RNF165	-1.763539599	1.20E-18
AC034229.4	2.568363295	1.23E-18
ADM2	2.1816271	1.24E-18
SRD5A1	-1.317950295	1.28E-18
DUSP10	-1.130627158	1.31E-18
MATN3	5.279477246	1.31E-18
PPP1R35	1.094424324	1.33E-18
AL138831.3	1.801294288	1.36E-18
DCST1	2.202730247	1.37E-18
MUC13	5.193033039	1.40E-18
SPINK5	3.221443609	1.40E-18
DNA2	1.385065042	1.41E-18
MAGEB17	6.602368161	1.50E-18
AC108463.1	1.86187568	1.56E-18
AC097641.2	1.774901446	1.57E-18
AGXT2	-1.785124524	1.57E-18
ACAN	3.624835542	1.60E-18
AL022322.1	1.893826164	1.61E-18
BGLAP	1.785265878	1.64E-18
PKN3	1.439055529	1.65E-18
FGD1	1.404307189	1.68E-18
PDLIM7	1.255427419	1.70E-18
LRRC1	2.328037219	1.78E-18
AL024498.1	1.94271112	1.79E-18
AC069544.1	1.362675599	1.91E-18
ADH1A	-1.776610898	1.98E-18
AC003102.1	1.571794751	2.01E-18
CSMD2	3.133040985	2.02E-18
ACSM5	-1.845620553	2.13E-18
SORL1	-1.311325414	2.14E-18
ZNF687	1.01043361	2.15E-18
SNHG25	2.384358324	2.16E-18
TLX1	2.883706023	2.17E-18
LPL	2.475213478	2.20E-18
PDIA2	6.090841961	2.22E-18
PRIM1	1.304281185	2.23E-18
BLNK	-1.025520057	2.29E-18
LINC00634	3.556906518	2.29E-18
CYP1A2	-3.208683762	2.35E-18
POU5F1	1.992603222	2.37E-18
TMEM147-AS1	1.220065625	2.39E-18
SLC2A5	4.311759393	2.40E-18
CLCN2	1.047289098	2.44E-18
RDH16	-2.006991595	2.48E-18
ANKRD13B	1.716579216	2.49E-18
SCAT2	2.063373952	2.55E-18
OSR2	4.157180076	2.60E-18
AC015468.1	-2.838000182	2.60E-18
GSDMC	3.887777348	2.60E-18
MEP1A	6.546533051	2.62E-18
HIST1H2AM	2.450241928	2.65E-18
AL021707.2	1.589484265	2.70E-18
UBD	2.569881262	2.71E-18
AL161668.4	-1.878004395	2.80E-18
MAFA-AS1	7.535118737	2.88E-18
AQP7	-1.228829811	2.92E-18
AC024230.1	5.669212372	2.95E-18
SYPL1P2	2.373991836	2.95E-18
MIR3945HG	-1.762218418	3.01E-18
APOBEC3A	-1.797663349	3.02E-18
CP	-1.521556327	3.06E-18
CD1D	-1.592980907	3.23E-18
AC011462.4	1.934944134	3.23E-18
THBS1	-1.653244771	3.24E-18
AC004160.1	-2.321901497	3.33E-18
AC091987.1	5.719735804	3.46E-18
KCNK9	6.228002959	3.52E-18
PRND	3.939754954	3.57E-18
GRAMD1A	1.451004093	3.60E-18
ORM2	-1.561087502	3.61E-18
EML6	2.028600891	3.63E-18
DNMT1	1.190177787	3.64E-18
HAAO	-1.353685986	3.67E-18
WNK4	3.735450958	3.69E-18
HIST1H2AI	3.539241918	3.77E-18
AP006296.1	-1.480177509	3.81E-18
RBM24	2.613747189	3.83E-18
STAU2-AS1	2.418989424	3.83E-18
MIP	-1.662880841	3.90E-18
GPR158	3.415603391	3.91E-18
AC110285.6	2.044400813	4.03E-18
RPL23AP7	1.068043674	4.19E-18
REEP2	3.069931424	4.20E-18
AL117379.1	1.628929336	4.27E-18
DCST2	2.083082602	4.42E-18
AL590226.2	3.185488212	4.44E-18
HAO2	-2.348751955	4.61E-18
AC073842.2	2.237139316	4.66E-18
NANOS1	2.654140331	4.72E-18
PDE4C	1.92823355	4.73E-18
ACACB	-1.188399595	4.77E-18
TIGD7	1.178543875	4.80E-18
LYPD8	4.902007539	4.84E-18
LCN2	4.714695466	4.86E-18
DSTYK	1.045533055	4.97E-18
GAD1	4.673438947	5.00E-18
PGC	10.55636837	5.24E-18
AC147651.1	2.991280199	5.37E-18
SNHG3	1.678156837	5.56E-18
AP001178.3	3.019541753	5.57E-18
NCAPG2	1.263278155	5.58E-18
TIGD3	2.170994201	5.62E-18
SIGLEC1	-1.364912696	5.71E-18
SIPA1L3	1.190982941	5.73E-18
HCN2	3.296659117	5.80E-18
AC096887.2	1.467444433	5.82E-18
QRICH2	1.502543515	5.83E-18
IGFBP4	-1.043003309	5.84E-18
CD109	2.48394893	5.86E-18
STAB1	-1.103147479	5.90E-18
DLK2	1.953119362	6.07E-18
SEPTIN5	1.997632237	6.15E-18
C19orf48	1.331912425	6.15E-18
MOGAT2	-2.216271234	6.41E-18
AC013731.1	1.933612531	6.71E-18
RDH5	-1.507173083	6.75E-18
SLC22A1	-2.368412163	6.85E-18
AC026740.1	2.642206316	6.91E-18
MAFA	6.54329318	7.56E-18
MT-ND2	-1.062593324	7.60E-18
LINC01121	4.204161469	7.64E-18
FCAR	-2.010352635	7.79E-18
RPL32P3	1.045584696	8.08E-18
AP001412.1	1.858368734	8.16E-18
CSMD1	6.464310792	8.24E-18
GC	-1.219714669	8.39E-18
CXCR2P1	-1.91951315	8.60E-18
AC110285.2	2.126120669	8.64E-18
LINC00628	2.715433299	8.77E-18
CD300A	-1.269564631	8.79E-18
AC090015.1	7.975494961	8.82E-18
HIST1H4H	2.599522673	9.00E-18
PAFAH1B3	1.968108898	9.00E-18
GALNT10	1.045519289	9.02E-18
ERRFI1	-1.337003237	9.14E-18
BANF2	4.949148438	9.24E-18
ZNF572	1.4327818	9.37E-18
AC068669.1	2.66346992	9.42E-18
AP003352.1	1.429091898	9.44E-18
CDH8	3.679234868	9.93E-18
SNHG12	1.269523754	1.00E-17
GLA	1.187076893	1.00E-17
RCVRN	-1.856947718	1.01E-17
SFI1	1.283562455	1.06E-17
UNC119B	1.192420261	1.08E-17
AZGP1	-1.559979767	1.08E-17
EPPK1	3.365110301	1.09E-17
HERC2P2	1.326633969	1.09E-17
KCP	2.957957872	1.09E-17
HOXD1	5.452660442	1.11E-17
TCTEX1D1	-2.08332336	1.13E-17
DTX1	-1.809717575	1.14E-17
PFDN6	1.058383341	1.20E-17
CCL25	6.888679794	1.24E-17
MYO1A	3.025893678	1.28E-17
AC105118.1	7.542252111	1.29E-17
INKA2	1.232464179	1.30E-17
FGB	-1.571455986	1.31E-17
SEZ6	6.930329478	1.33E-17
AC015908.3	-1.348454999	1.35E-17
TMCC1-AS1	1.59353334	1.44E-17
SCARNA5	-2.278927214	1.44E-17
AC023355.1	2.084527542	1.48E-17
AGO2	1.034675588	1.49E-17
ATP6V1C1	1.02522285	1.49E-17
KCNN3	1.531604991	1.50E-17
C9	-2.589423492	1.51E-17
ATP6V1FNB	2.791668461	1.54E-17
C20orf144	2.292378644	1.55E-17
SLITRK6	-2.823979367	1.60E-17
GTF2IRD1	1.129591162	1.60E-17
TMEM164	1.366711493	1.61E-17
LINC00665	2.815611667	1.68E-17
SLC30A3	4.940899216	1.70E-17
SMC1B	3.72408298	1.72E-17
CD14	-1.402438544	1.75E-17
AP000553.2	2.964624599	1.77E-17
COL2A1	9.268519993	1.78E-17
PRR7-AS1	2.672464463	1.79E-17
PROCA1	1.511312692	1.81E-17
MAFF	-1.236623566	1.82E-17
EPHX4	2.624888546	1.83E-17
SYDE2	-1.237183161	1.99E-17
MT-ND6	-1.303879153	2.06E-17
MSX1	2.030075118	2.08E-17
IL33	-1.603949873	2.12E-17
NRM	1.48776074	2.21E-17
TTC39B	-1.154856778	2.24E-17
AC004540.2	-2.373566987	2.24E-17
AC016737.1	2.105573809	2.32E-17
AC091133.5	4.492594301	2.34E-17
RBL1	1.279821933	2.36E-17
CKAP2	1.265054115	2.41E-17
ASMTL-AS1	1.584058592	2.41E-17
AC006252.1	1.983813255	2.41E-17
AC012615.1	1.296090236	2.48E-17
SPINDOC	1.226546061	2.51E-17
LINC01970	3.127729226	2.52E-17
KIAA0040	-1.082574648	2.55E-17
AC016596.1	2.101199496	2.55E-17
AC005332.1	1.924277425	2.61E-17
AC022306.2	1.374402798	2.69E-17
ADRA2C	3.321670764	2.73E-17
TRIM50	5.369212503	2.85E-17
TMPRSS2	-1.278410007	2.85E-17
HRCT1	2.87547748	2.86E-17
NLRP12	-1.340555274	2.88E-17
BMP5	-2.470353031	2.95E-17
WDYHV1	1.149358905	2.98E-17
AC112484.3	2.191836654	2.99E-17
MCM3AP-AS1	1.100750575	3.01E-17
AC126118.1	2.027513073	3.05E-17
ZFPM2-AS1	4.09209471	3.16E-17
ZNF341	1.201107611	3.19E-17
SAA4	-1.820957917	3.34E-17
C1orf162	-1.211553963	3.39E-17
CD81	-1.012697981	3.40E-17
YJEFN3	1.760013175	3.50E-17
FAM86JP	1.201641203	3.74E-17
AL365181.2	3.747560476	3.87E-17
HES6	1.425470096	3.93E-17
SULT1C2	3.593127642	4.01E-17
CKS2	1.351492939	4.03E-17
VASH2	2.38473602	4.03E-17
LINC00894	1.588630526	4.10E-17
ADH6	-1.501563054	4.12E-17
ARID3A	2.511323083	4.19E-17
AC004890.2	1.88382841	4.20E-17
CFL1P1	1.444088033	4.28E-17
AL133215.2	2.541629694	4.41E-17
ELFN2	3.706744923	4.51E-17
ZHX1-C8orf76	1.452846179	4.65E-17
CASTOR2	1.589739618	4.66E-17
RHPN1	1.855516168	4.97E-17
AC092535.5	1.938794546	5.21E-17
BFSP1	1.485477549	5.36E-17
AL031186.1	1.56371549	5.48E-17
MAPK12	2.188569038	5.58E-17
SNCG	3.490606408	5.68E-17
SLC19A3	-1.47287697	5.82E-17
SSX1	8.735629946	6.09E-17
QDPR	-1.052779418	6.10E-17
NTN4	-1.253789319	6.23E-17
AC099778.1	1.292578361	6.29E-17
FNIP2	-1.247457608	6.47E-17
AC011005.4	2.514305192	6.50E-17
ZNF296	2.163309588	6.50E-17
RAB6B	1.489434844	6.72E-17
DAPK2	1.61188723	6.84E-17
DPY19L1P1	1.025854554	7.03E-17
EMX1	3.850136686	7.11E-17
UGT2B7	-1.799648843	7.22E-17
MT-ND5	-1.256088772	7.24E-17
ADM	-1.330609991	7.37E-17
ARID3C	-1.558029263	7.37E-17
AP003068.4	2.845988525	7.75E-17
PIAS3	1.035156951	8.15E-17
AC005041.3	1.670598927	8.17E-17
MIR148A	2.8155478	8.21E-17
AC103706.1	1.819660182	8.32E-17
DYNC1I1	3.86384693	8.38E-17
ANXA2R	1.526984561	8.62E-17
C1QTNF3	4.060680907	8.67E-17
ZNF580	1.13706889	9.03E-17
WFS1	1.029309605	9.15E-17
CCN6	-1.440364811	9.16E-17
AP000523.1	3.054722494	9.17E-17
BCAS4	1.703567326	9.36E-17
GNG4	5.438482704	9.57E-17
ASS1P9	-1.715700814	9.61E-17
COX7B2	8.911964706	9.64E-17
LRRC77P	3.107533526	9.83E-17
AL445228.2	2.974362683	9.94E-17
STK24-AS1	1.791737276	1.01E-16
SLC36A1	1.044038756	1.01E-16
ATP5MC1P4	2.703943599	1.02E-16
MKRN3	3.97535355	1.04E-16
RSAD2	-1.637298569	1.05E-16
SPP1	4.309944196	1.08E-16
ANKRD23	1.166806586	1.08E-16
LINC01535	3.454306578	1.10E-16
NAP1L4P1	2.950109544	1.11E-16
AL035461.2	1.746492837	1.12E-16
MEX3A	1.889137271	1.16E-16
PPM1K	-1.251586618	1.19E-16
PHPT1	1.219803905	1.20E-16
CUEDC1	1.068389965	1.21E-16
SLC38A4	-1.491970713	1.22E-16
ABHD6	-1.043859753	1.22E-16
AP001453.2	1.328643282	1.23E-16
GPSM1	2.020999785	1.23E-16
AC022007.1	1.332090986	1.25E-16
LINC00511	3.344669614	1.25E-16
WDR17	-1.673785321	1.29E-16
LINC01116	3.246501015	1.31E-16
GRIN2B	-2.274443284	1.34E-16
DCAF13	1.051559474	1.36E-16
FIGNL2-DT	2.241356904	1.37E-16
PLCG1	1.001201217	1.38E-16
RGMA	1.936641664	1.38E-16
DQX1	5.988483254	1.44E-16
C1QL1	3.950441046	1.45E-16
HMGCLL1	-2.280807271	1.47E-16
GNAL	2.051385449	1.48E-16
FGF23	-3.556121778	1.48E-16
OACYLP	3.253055985	1.49E-16
DOCK3	2.589415182	1.50E-16
C1orf198	1.157066166	1.50E-16
DNASE1L2	2.669502935	1.51E-16
AC024595.1	5.832248486	1.55E-16
REXO5	1.399825638	1.56E-16
CD226	-1.422788625	1.58E-16
Z97832.2	1.633007499	1.62E-16
RPLP0P2	3.081776451	1.67E-16
SLC6A8	2.917297172	1.71E-16
JPT1	1.311543277	1.76E-16
AP006623.1	1.613893129	1.77E-16
PSRC1	1.576437784	1.86E-16
CEL	3.238576226	1.88E-16
BX842568.4	-2.09589146	1.98E-16
DUOX1	2.291591343	2.00E-16
IBA57-DT	2.150898011	2.01E-16
AL138828.1	4.444015711	2.04E-16
AL691420.1	7.27367252	2.06E-16
FUT2	2.977872088	2.10E-16
AC117386.2	5.149983672	2.11E-16
SNX15	1.165250198	2.12E-16
LINC01679	-1.348354079	2.13E-16
TDRKH	1.24195107	2.13E-16
LINC00482	1.791081881	2.14E-16
AL160006.1	1.27683712	2.18E-16
RN7SL521P	2.193514713	2.18E-16
ACTN2	4.752844648	2.22E-16
AC011447.7	2.948140553	2.25E-16
MYCN	3.675637364	2.26E-16
FIRRE	3.183967991	2.27E-16
FIBCD1	5.669619852	2.28E-16
ANXA10	-1.841495013	2.30E-16
SYT10	-3.125878366	2.30E-16
AL731563.3	1.21135969	2.30E-16
AC096642.1	1.727970992	2.35E-16
AVPR1A	-2.45502422	2.35E-16
FGL2	-1.269086352	2.37E-16
AC087741.1	1.323174968	2.37E-16
BCHE	-1.859754509	2.38E-16
SLC7A8	-1.432199901	2.38E-16
CPA6	5.760377177	2.41E-16
AC005393.1	2.155682608	2.42E-16
COL24A1	3.956319199	2.59E-16
AVPI1	-1.020491443	2.62E-16
TSACC	1.585337374	2.67E-16
PGP	1.154409575	2.71E-16
SOX12	1.409320903	2.78E-16
SKAP1	-1.541324886	2.79E-16
AC087392.1	-2.440082329	2.79E-16
AC022211.2	1.511038141	2.92E-16
PLEKHG2	1.134128571	2.94E-16
SFRP4	2.973072432	2.98E-16
AC127024.5	1.502667672	2.98E-16
LINC01833	7.205751343	3.04E-16
ARHGEF26	-1.259367115	3.06E-16
STK39	2.011423252	3.15E-16
CWH43	-2.774640876	3.18E-16
AC009159.3	-1.248714234	3.19E-16
SLC17A8	-2.402294937	3.28E-16
AP003469.4	1.493721093	3.29E-16
AL390728.4	1.561274103	3.32E-16
MYBPC1	3.739891887	3.33E-16
FP671120.7	-1.714491289	3.34E-16
PRRT3	1.075634026	3.35E-16
CTNNA3	-2.210338416	3.37E-16
NES	1.281436311	3.37E-16
SPIC	-1.842346877	3.38E-16
CYP19A1	6.900737291	3.45E-16
BEST4	2.279246392	3.49E-16
FLVCR1-DT	1.624365241	3.50E-16
PRICKLE4	1.539294367	3.50E-16
MAGEC2	8.594005894	3.59E-16
GLDN	3.866131107	3.60E-16
FAM50A	1.089813437	3.66E-16
HAND2-AS1	-2.349516577	3.79E-16
DLG5	1.64450616	3.87E-16
BRICD5	1.400458015	4.02E-16
CHKA	1.136274112	4.04E-16
TEX41	3.286499102	4.08E-16
CROCCP3	1.155072718	4.12E-16
DKK1	5.794299562	4.14E-16
ERVFRD-1	-2.089636631	4.17E-16
NADK2	-1.024119885	4.20E-16
AC005089.1	1.796225059	4.28E-16
STRC	7.882057104	4.28E-16
WASH9P	1.03156231	4.37E-16
GNG12-AS1	-1.301213097	4.37E-16
ZNF337-AS1	1.053340177	4.45E-16
RPL18P13	4.758082939	4.54E-16
AC004812.2	1.014391288	4.55E-16
PRRX1	2.437802773	4.65E-16
POC1A	1.12887856	4.66E-16
DLX5	5.305573637	4.66E-16
ZFPM2	-1.341054114	4.68E-16
UROC1	-2.280314896	4.75E-16
PLEKHH1	1.407005138	4.88E-16
CDKN2AIPNL	1.011891133	4.96E-16
GLP2R	-2.251532278	4.97E-16
AC005829.1	2.110946292	4.98E-16
UGT2B11	3.238660439	5.02E-16
MSS51	1.264687763	5.03E-16
LDLRAD1	4.126849687	5.06E-16
B4GALNT2	7.261705829	5.12E-16
GINS4	1.769070563	5.17E-16
LINC01235	3.102419452	5.19E-16
IBSP	6.666308226	5.23E-16
AC132872.1	1.257022257	5.28E-16
VAX2	3.348189586	5.29E-16
BSG	1.013928654	5.30E-16
RHO	3.552281991	5.34E-16
SPARCL1	2.792448658	5.34E-16
AC005785.1	1.533740632	5.36E-16
AC021491.2	3.095995543	5.42E-16
UPK3A	5.708610919	5.43E-16
TM4SF20	8.005020319	5.50E-16
AC093895.1	5.198018115	5.63E-16
AL137159.1	2.094074127	5.67E-16
TNFRSF25	1.530268159	5.72E-16
LDHD	-1.285614488	5.79E-16
HOXA3	2.846083588	5.92E-16
AP003469.2	3.879454188	5.94E-16
PLXNA1	1.319200793	6.01E-16
SPAG5	1.36359106	6.07E-16
C2CD4D-AS1	1.539040877	6.15E-16
CACNB4	3.174529799	6.19E-16
SLC9A9	-1.192702634	6.27E-16
AC233280.1	2.335356006	6.33E-16
RHBDL1	1.657107514	6.40E-16
UCHL1	4.767358896	6.47E-16
DAND5	2.882373894	6.49E-16
MFSD2A	-2.256705574	6.61E-16
AC011445.2	2.59895819	6.67E-16
RASGRF2-AS1	2.855980686	6.76E-16
HOXD-AS2	4.008805883	6.78E-16
PLXNC1	1.861167431	6.84E-16
MBL2	-1.814260272	6.87E-16
SEMA6C	1.514841756	7.00E-16
ETV4	2.988844622	7.02E-16
SOWAHA	1.882402303	7.03E-16
ADGRG6	-1.304562584	7.14E-16
PI15	4.07420667	7.17E-16
P3H4	1.549694494	7.24E-16
AC008764.8	1.251200567	7.30E-16
DUSP5P1	4.748195648	7.52E-16
AC006538.1	2.351818569	7.54E-16
KCNC1	4.931172994	7.59E-16
FP236383.4	-4.495377599	7.61E-16
SPDYA	1.354328101	7.64E-16
DYDC2	3.457754014	7.66E-16
CPXM1	2.394960493	7.90E-16
GAREM2	2.182995666	7.92E-16
FOSL1	-1.680032432	8.09E-16
AL355388.2	2.476109481	8.13E-16
FBXL19-AS1	1.566086129	8.15E-16
IL17D	3.179079752	8.26E-16
SBF2-AS1	1.009652873	8.30E-16
MPP3	1.891805801	8.30E-16
AC010331.1	1.715910139	8.37E-16
DSCAM	-2.04990252	8.40E-16
AC008875.1	2.427844931	8.43E-16
CCDC78	2.304192334	8.44E-16
CISH	-1.192002314	8.56E-16
LINC01224	4.521760224	8.63E-16
AL392089.1	-1.911468887	8.89E-16
PCDH17	1.394982543	8.97E-16
TMEM150B	2.262360255	9.28E-16
LINC01426	2.861386807	9.33E-16
ZEB2	-1.145097231	9.36E-16
TMEM266	2.069341897	9.48E-16
LOXHD1	2.654486552	9.68E-16
HIST2H4A	2.015383429	9.97E-16
ANO2	3.031376455	1.01E-15
AP000347.1	1.529832111	1.10E-15
AC104590.1	2.303641537	1.19E-15
ABCC9	-1.523079752	1.22E-15
AC016394.2	1.480242062	1.23E-15
AL592424.1	1.950485775	1.23E-15
FAM171A2	2.11956567	1.24E-15
AP000769.1	2.623177783	1.27E-15
LINC01011	1.086889954	1.28E-15
ADRA1B	-1.543156175	1.28E-15
FIGNL1	1.120152425	1.29E-15
LINC01980	7.174899619	1.35E-15
DNASE1	1.07385699	1.37E-15
AJ003147.3	1.625404789	1.37E-15
HAO1	-1.432366782	1.40E-15
AC124016.1	1.404320958	1.43E-15
DCST1-AS1	1.486213429	1.43E-15
PSAT1	-1.273583957	1.46E-15
MYO15B	1.427548049	1.47E-15
ELF3-AS1	1.712392617	1.48E-15
ZNF213	1.041157001	1.49E-15
WARS2-IT1	-1.891617266	1.50E-15
TSSK5P	2.246937923	1.50E-15
MIOX	4.124156959	1.51E-15
SHMT1	-1.266013434	1.53E-15
LINC01287	8.589229904	1.53E-15
LRRC37A3	1.410947794	1.60E-15
NFAM1	-1.26254727	1.61E-15
AC020978.4	-1.721138678	1.65E-15
AP002954.1	-1.744492079	1.66E-15
LINC00893	1.448285749	1.66E-15
ISL2	3.896645018	1.66E-15
AC073111.1	2.486128562	1.71E-15
AC090227.3	-2.513370137	1.73E-15
TMCO3	1.281574922	1.75E-15
NECTIN1	1.263486623	1.76E-15
BRCA2	1.34509648	1.79E-15
AC004263.1	2.162332731	1.83E-15
GOLGA6L9	1.194167096	1.83E-15
OXLD1	1.023523989	1.84E-15
RFLNA	4.507063508	1.84E-15
PRRT2	1.589979958	1.84E-15
RFC3	1.086224763	1.86E-15
CYP2C9	-1.782289215	1.87E-15
ZNF300	2.088386659	1.89E-15
LINGO1	2.555779976	1.95E-15
AC141002.1	2.197281421	1.96E-15
HK3	-1.395685644	1.97E-15
SERPINI1	1.924740889	2.03E-15
ATP2A1-AS1	2.295317189	2.10E-15
GPC2	2.076697241	2.11E-15
AL121658.1	1.781747322	2.13E-15
AL358075.2	2.696757439	2.13E-15
KCNE5	3.133201898	2.17E-15
AC024560.2	2.48956334	2.17E-15
SLC6A9	2.129485835	2.18E-15
LINC01194	7.126996383	2.19E-15
LINC01767	-1.569542055	2.20E-15
ST6GAL2	-2.113522048	2.23E-15
BOLA2B	1.687896818	2.27E-15
LRRC69	1.944923908	2.32E-15
AC098934.1	1.862705993	2.37E-15
AC139100.1	2.002434201	2.39E-15
MTHFD1	-1.206185323	2.39E-15
RHBDL3	4.244322132	2.41E-15
SLC9A3	4.028143963	2.42E-15
SYN3	2.64393039	2.43E-15
TINAG	7.002025311	2.49E-15
NME1	1.195858252	2.56E-15
DRP2	3.709646221	2.60E-15
ASB9P1	3.393732648	2.60E-15
FAM167B	-1.022433336	2.60E-15
TLR3	-1.160050969	2.61E-15
F2RL3	2.324583901	2.63E-15
MT1H	-2.921771062	2.65E-15
SERPINF2	-1.254583936	2.65E-15
DACH2	5.018305773	2.70E-15
AL358072.1	1.696514468	2.71E-15
STEAP1B	3.280009245	2.78E-15
GNB1L	1.032875275	2.79E-15
AC145285.6	1.276733757	2.80E-15
TMEM71	-1.106523546	2.81E-15
PES1P1	5.913924149	2.82E-15
WDR97	1.548484829	2.86E-15
DCAF4L2	9.387487458	2.88E-15
CERS1	4.353870304	2.96E-15
ADGRA3	-1.165165645	3.01E-15
AC010300.1	1.685104823	3.05E-15
FBXL22	1.162729966	3.10E-15
ACTBP9	-1.443406628	3.14E-15
HEY1	1.343650295	3.19E-15
TKT	1.527101803	3.28E-15
OSBP2	1.736117705	3.30E-15
AL731684.1	4.93155823	3.30E-15
AC245100.4	1.50713227	3.32E-15
REG1A	10.3835933	3.37E-15
LINC02365	4.558648455	3.39E-15
TRIM16L	2.446265843	3.39E-15
FGA	-1.364495439	3.41E-15
NEB	2.930277586	3.46E-15
TMEM132A	2.49734935	3.48E-15
AC011337.1	1.631974036	3.48E-15
SEZ6L2	3.446669159	3.50E-15
KRT16P1	-3.882875155	3.52E-15
MTMR11	1.930251825	3.58E-15
DEPDC7	-1.21176458	3.58E-15
PROZ	-1.579950452	3.83E-15
FABP5	1.690001994	3.86E-15
FER1L4	2.932885091	3.89E-15
DCAF4L1	2.482555157	3.93E-15
AL589182.2	3.753516418	3.99E-15
PHACTR3	-2.143269481	4.00E-15
LRRC19	-2.173879842	4.05E-15
TPBGL	3.04373089	4.05E-15
GCNT1P3	-2.064035328	4.05E-15
RPSAP70	-1.176155899	4.11E-15
AP003057.1	-1.514343018	4.11E-15
AL359313.1	5.721556594	4.13E-15
FANCC	-1.03206811	4.21E-15
MIR2052HG	4.598684518	4.28E-15
AC078846.1	1.010907141	4.43E-15
CYP17A1	4.234968859	4.44E-15
AC000067.1	2.916016134	4.47E-15
SYTL5	-1.617025933	4.49E-15
PSMG3	1.056763701	4.56E-15
UNC13A	3.64831076	4.63E-15
AL021807.1	2.339524162	4.71E-15
PCAT6	1.629920238	4.78E-15
AC073585.1	2.885493324	4.79E-15
AC245128.3	-1.970932429	4.87E-15
WNT3A	7.769858292	4.94E-15
FBXL6	1.12730601	4.96E-15
TRIM54	4.333392504	4.98E-15
AL078581.2	-1.088310938	5.02E-15
UQCC2	1.003700387	5.07E-15
HIST1H3D	2.216825541	5.14E-15
PCSK1	6.949095518	5.16E-15
STX11	-1.328475215	5.17E-15
FBXW10	4.176417296	5.23E-15
MSI1	3.486113793	5.24E-15
AC079061.1	-2.137162355	5.33E-15
LINC01611	6.327417676	5.33E-15
ALAS1	-1.221989134	5.34E-15
THBD	-1.24518488	5.48E-15
SLC39A10	1.278437108	5.49E-15
LINC02466	5.368430017	5.51E-15
AC078909.2	2.924522822	5.56E-15
AC016885.3	5.923828274	5.63E-15
LINC01186	2.800757347	5.68E-15
F9	-1.867654167	5.71E-15
LINC01355	1.30320869	5.78E-15
AL163953.1	3.7062633	5.79E-15
GBP2	1.392595622	5.95E-15
CATSPER2	1.241547618	6.00E-15
TDO2	-1.789630838	6.02E-15
SNHG10	1.069740405	6.03E-15
AC080129.2	2.043641446	6.03E-15
AL139123.1	1.796758236	6.05E-15
PELI2	-1.457951568	6.08E-15
DDX11	1.255763088	6.12E-15
SLC35E4	1.37262834	6.21E-15
PDZRN4	-2.246417044	6.22E-15
CRHR2	1.726937821	6.26E-15
CCDC180	1.767792692	6.28E-15
SCG2	3.619963562	6.30E-15
C8orf76	1.030785387	6.34E-15
OLFML3	-1.507449224	6.38E-15
AC074212.1	1.421451877	6.49E-15
AC080100.1	-1.95563481	6.53E-15
AL355802.3	1.610191465	6.60E-15
LPIN2	-1.040889667	6.65E-15
LINC01863	-2.299953426	6.65E-15
RGS9BP	2.606664632	6.92E-15
AC022107.1	1.203912734	7.08E-15
HOXD10	4.314276459	7.09E-15
DSCR8	7.642638623	7.11E-15
RGS5	1.458259116	7.41E-15
PLPPR4	2.84515305	7.41E-15
AL162413.1	6.693976345	7.45E-15
BARD1	1.28317692	7.57E-15
AC239809.3	3.761164986	7.66E-15
RTBDN	5.235543905	7.70E-15
GPR35	2.991240775	7.75E-15
TMEM154	-1.756660461	7.81E-15
ADH1B	-1.778296825	7.81E-15
ARHGAP27P1-BPTFP1-KPNA2P3	1.058738643	7.86E-15
SRRM3	3.557949293	7.87E-15
IL1RAPL2	-2.035849835	7.94E-15
DCAF8L2	7.391668337	8.07E-15
AC245060.6	1.684103352	8.25E-15
LINC00653	1.455117495	8.31E-15
RET	-2.211604239	8.31E-15
ZNF618	1.062566276	8.40E-15
GOLGA2P7	1.723834923	8.48E-15
AC141557.1	2.390789705	8.57E-15
AL157832.2	-1.923752099	8.64E-15
SERPINA10	-1.148262557	8.81E-15
ANXA2	1.182467647	9.03E-15
IGDCC3	5.995343139	9.19E-15
MPEG1	-1.118852908	9.24E-15
PRDM15	1.304019024	9.25E-15
HMOX1	-1.366327569	9.31E-15
[truncated: 6,977 more rows]
