# Supplementary material for: Transcriptome analysis revealed key prognostic genes and microRNAs in hepatocellular carcinoma
Source: PeerJ. 2020 Apr 8;8:e8930. doi: 10.7717/peerj.8930 (PMC7150540; doi:10.7717/peerj.8930)
Supplement: Table S6 [file peerj-08-8930-s006.xls]

## Sheet: diffSig
microRNA	log2(Fold Change)	PValue
hsa-mir-4686	-4.12137	4.09e-73
hsa-mir-490	-2.69973	8.78e-34
hsa-mir-3182	-2.66669	4.73e-14
hsa-mir-1258	-2.63595	1.18e-52
hsa-mir-424	-2.57751	1.93e-59
hsa-mir-4800	-2.17533	3.01e-15
hsa-mir-3616	-2.06224	2.17e-10
hsa-mir-551a	-1.94327	8.12e-10
hsa-mir-7704	-1.92151	6.27e-11
hsa-mir-139	-1.89493	3.94e-31
hsa-mir-199b	-1.69799	3.04e-13
hsa-mir-4760	-1.6863	1.59e-07
hsa-mir-621	-1.67114	7.63e-12
hsa-mir-199a-2	-1.61463	3.26e-12
hsa-mir-922	-1.57343	3.12e-09
hsa-mir-451a	-1.5593	3.6e-11
hsa-mir-199a-1	-1.55049	5.68e-12
hsa-mir-4736	-1.54869	1.87e-05
hsa-mir-101-1	-1.53723	4.6e-09
hsa-mir-101-2	-1.53494	2.65e-08
hsa-mir-6883	-1.50995	2.72e-07
hsa-mir-378b	-1.50618	8.53e-09
hsa-let-7c	-1.4623	1.82e-09
hsa-mir-542	-1.4242	2.09e-14
hsa-mir-142	-1.38063	2.63e-09
hsa-mir-1247	-1.36263	1.29e-12
hsa-mir-145	-1.36142	6.75e-09
hsa-mir-511	-1.34056	4.49e-44
hsa-mir-125b-2	-1.31414	1.58e-10
hsa-mir-29c	-1.30424	1.27e-07
hsa-mir-125b-1	-1.29154	8.1e-11
hsa-mir-3607	-1.2893	9.1e-14
hsa-mir-99a	-1.28383	8.05e-09
hsa-mir-10a	-1.28014	9.44e-06
hsa-mir-4751	-1.27869	4.48e-06
hsa-mir-6502	-1.24922	1.45e-05
hsa-mir-4433b	-1.24817	4.38e-05
hsa-mir-4678	-1.24162	0.000391816
hsa-mir-455	-1.2376	2.65e-08
hsa-mir-26b	-1.20821	3.07e-09
hsa-mir-4791	-1.20295	1.01e-05
hsa-mir-548ba	-1.17337	0.000391935
hsa-mir-3166	-1.1646	0.000716207
hsa-mir-4683	-1.14517	0.000445066
hsa-mir-7845	-1.12284	2.4e-05
hsa-mir-5589	-1.11104	1.99e-10
hsa-mir-378a	-1.09694	4.38e-06
hsa-mir-374c	-1.09095	1.59e-06
hsa-mir-665	-1.08984	1.22e-05
hsa-mir-33b	-1.0847	3.3e-15
hsa-mir-4672	-1.07877	4.61e-06
hsa-mir-6503	-1.07433	1.24e-06
hsa-mir-378g	-1.05397	1.67e-05
hsa-mir-383	-1.04602	2.19e-06
hsa-mir-505	-1.03786	3.45e-10
hsa-mir-6778	-1.03433	0.000312716
hsa-mir-30e	-1.00979	0.000619389
hsa-mir-4788	-1.00542	3.61e-05
hsa-mir-499a	1.00202	0.00179102
hsa-mir-4450	1.00575	0.00326059
hsa-mir-3689e	1.01448	0.00694252
hsa-mir-1538	1.02032	0.0121837
hsa-mir-92b	1.02194	1.78e-06
hsa-mir-6500	1.02472	4.85e-05
hsa-mir-580	1.02581	2.91e-06
hsa-mir-6762	1.03019	0.0100451
hsa-mir-6769b	1.03033	0.000340967
hsa-mir-500a	1.03356	2.35e-05
hsa-mir-5007	1.03434	0.00194782
hsa-mir-3942	1.04351	0.000753145
hsa-mir-4427	1.04776	0.0080299
hsa-mir-431	1.05208	7.33e-07
hsa-mir-6817	1.05448	5.84e-05
hsa-mir-4739	1.05635	0.00525863
hsa-mir-5687	1.06037	0.00157885
hsa-mir-4771-2	1.06145	0.00308196
hsa-mir-3176	1.06498	0.015566
hsa-mir-6721	1.06605	0.00341124
hsa-mir-3125	1.06686	2.27e-05
hsa-mir-6824	1.07113	0.00901586
hsa-mir-548k	1.07711	0.00404554
hsa-mir-937	1.07961	1.91e-06
hsa-mir-200c	1.08033	2.29e-05
hsa-mir-589	1.08521	1.34e-11
hsa-mir-4523	1.09141	0.0196131
hsa-mir-6782	1.0924	3.16e-05
hsa-mir-1343	1.09469	0.000622802
hsa-mir-1270	1.09537	0.000909957
hsa-mir-6740	1.09662	0.000136411
hsa-mir-6507	1.10308	0.000719763
hsa-mir-944	1.10395	0.000109717
hsa-mir-6818	1.10487	0.0036907
hsa-mir-5706	1.10526	0.00160741
hsa-mir-1238	1.11151	0.000148092
hsa-mir-548am	1.11199	0.000166212
hsa-mir-6802	1.11266	0.00220282
hsa-mir-1910	1.11475	2.6e-06
hsa-mir-221	1.11852	5.85e-07
hsa-mir-5009	1.11905	0.000263332
hsa-mir-7705	1.12018	1.34e-06
hsa-mir-6735	1.12064	0.000109393
hsa-mir-5002	1.12413	0.00176778
hsa-mir-6758	1.13488	0.00726564
hsa-mir-6826	1.13778	0.0150273
hsa-mir-548s	1.14002	0.000376408
hsa-mir-3657	1.14285	0.000371312
hsa-mir-4502	1.14426	0.00100435
hsa-mir-6788	1.14468	0.000146573
hsa-mir-4797	1.16274	0.0052547
hsa-mir-548o-2	1.16307	0.00167404
hsa-mir-3192	1.16744	0.00123867
hsa-mir-6874	1.17647	0.00752998
hsa-mir-1180	1.18143	1.58e-13
hsa-mir-3129	1.18845	0.00164037
hsa-mir-4744	1.19382	1.78e-06
hsa-mir-548a-3	1.19848	0.00126726
hsa-mir-3177	1.20158	0.0187949
hsa-mir-6772	1.20939	0.00234374
hsa-mir-7-2	1.20971	0.00199312
hsa-mir-1303	1.21087	0.00113248
hsa-mir-3690-1	1.2117	0.00139635
hsa-mir-2277	1.21305	6.01e-05
hsa-mir-5092	1.21331	0.00690066
hsa-mir-6877	1.22074	4.14e-05
hsa-mir-670	1.22297	0.0011835
hsa-mir-4723	1.2239	0.00373146
hsa-mir-4741	1.23869	0.00401789
hsa-mir-93	1.24027	0.000239177
hsa-mir-4775	1.24245	0.00489996
hsa-mir-3677	1.24684	6.39e-09
hsa-mir-5580	1.24727	0.00368174
hsa-mir-6781	1.24821	0.00673728
hsa-mir-3127	1.24925	1.28e-08
hsa-mir-6860	1.25742	0.00279882
hsa-mir-4660	1.25873	1.51e-05
hsa-mir-513b	1.26491	6.77e-05
hsa-mir-4795	1.265	0.000252371
hsa-mir-6847	1.2776	0.00172696
hsa-mir-585	1.28321	0.0191103
hsa-mir-3667	1.29186	0.00752886
hsa-mir-6875	1.29822	0.000467804
hsa-mir-6868	1.30097	0.000441546
hsa-mir-4713	1.30304	9.8e-05
hsa-mir-4525	1.30322	0.00110551
hsa-mir-1257	1.3041	0.00576614
hsa-mir-2682	1.30676	2.95e-05
hsa-mir-3691	1.31109	0.000899543
hsa-mir-4661	1.31216	6.1e-11
hsa-mir-939	1.31311	3.41e-07
hsa-mir-4673	1.31843	9.03e-05
hsa-mir-483	1.32096	0.000202562
hsa-mir-3143	1.32746	0.00869542
hsa-mir-4802	1.33145	0.000472216
hsa-mir-4734	1.33377	0.00266559
hsa-mir-3661	1.33779	7.26e-06
hsa-mir-877	1.33946	4.17e-08
hsa-mir-3151	1.33985	0.00416645
hsa-mir-3140	1.348	0.000176363
hsa-mir-892c	1.34919	0.00100518
hsa-mir-1292	1.35334	0.000100323
hsa-mir-4469	1.36309	0.00278515
hsa-mir-4763	1.3705	0.000238741
hsa-mir-643	1.37187	2.44e-08
hsa-mir-4470	1.37369	0.000572357
hsa-mir-6512	1.375	9.69e-05
hsa-mir-548o	1.38362	9.28e-05
hsa-mir-4479	1.38599	0.000555928
hsa-mir-3174	1.3905	0.000850328
hsa-mir-203b	1.39426	0.00222613
hsa-mir-7-3	1.39799	0.001651
hsa-mir-4778	1.40156	0.000382177
hsa-mir-4435-1	1.40185	2.99e-05
hsa-mir-21	1.40505	0.00141558
hsa-mir-599	1.42059	0.00263216
hsa-mir-4326	1.42745	2.11e-11
hsa-mir-1224	1.43443	5.14e-05
hsa-mir-1229	1.43469	1.72e-06
hsa-mir-943	1.43534	3.5e-07
hsa-mir-4742	1.44242	6.02e-08
hsa-mir-499b	1.44265	2.85e-05
hsa-mir-3909	1.44613	4.31e-07
hsa-mir-3684	1.44849	0.000182976
hsa-mir-4745	1.46772	1.36e-05
hsa-mir-6741	1.46851	0.000248669
hsa-mir-301b	1.47119	1.58e-07
hsa-mir-19b-1	1.47696	3.04e-09
hsa-mir-6514	1.47839	2.18e-05
hsa-mir-4640	1.47928	5.3e-05
hsa-mir-3139	1.48166	0.0027845
hsa-mir-6773	1.48315	0.00282689
hsa-mir-1285-1	1.48582	1.49e-05
hsa-mir-429	1.48811	6.02e-08
hsa-mir-5094	1.4977	6.83e-05
hsa-mir-4518	1.49842	6.09e-05
hsa-mir-581	1.49903	4.21e-07
hsa-mir-5694	1.50004	0.000241128
hsa-mir-19a	1.50289	1.32e-10
hsa-mir-3187	1.51053	0.000750561
hsa-mir-4431	1.51156	0.00319069
hsa-mir-6756	1.51825	1.91e-05
hsa-mir-6516	1.52235	9.19e-08
hsa-mir-588	1.53	1.79e-07
hsa-mir-6884	1.53105	3.98e-05
hsa-mir-3688-2	1.53241	5.31e-08
hsa-mir-6751	1.53787	0.000339948
hsa-mir-3939	1.54166	0.010837
hsa-mir-128-2	1.55567	1.26e-10
hsa-mir-548ay	1.55751	0.00393427
hsa-mir-1226	1.55801	7.37e-07
hsa-mir-1914	1.55937	9.37e-10
hsa-mir-6715b	1.55993	7.61e-07
hsa-mir-1250	1.56621	0.00408399
hsa-mir-3926-2	1.56874	3.93e-06
hsa-mir-1243	1.57071	0.0051368
hsa-mir-4654	1.57286	2.23e-05
hsa-mir-3922	1.57371	1.63e-05
hsa-mir-544a	1.58146	0.00299887
hsa-mir-1266	1.60271	5.96e-18
hsa-mir-4754	1.62877	4.16e-05
hsa-mir-6737	1.63746	5.14e-05
hsa-mir-6734	1.63938	2.65e-06
hsa-mir-7111	1.64043	9.3e-07
hsa-mir-513a-1	1.64653	3.08e-06
hsa-mir-548aq	1.65984	2.81e-06
hsa-mir-5695	1.66882	4.21e-07
hsa-mir-4719	1.67016	8.32e-05
hsa-mir-6716	1.67035	0.000172067
hsa-mir-4725	1.67259	0.000146777
hsa-mir-4790	1.67367	1.78e-09
hsa-mir-5187	1.67684	9.62e-08
hsa-mir-4726	1.68186	5.76e-05
hsa-mir-760	1.68865	2.03e-08
hsa-mir-4665	1.69348	0.000211323
hsa-mir-577	1.69374	0.000143619
hsa-mir-3660	1.69614	0.0183003
hsa-mir-6855	1.69764	5.45e-06
hsa-mir-3680-1	1.71322	0.000791244
hsa-mir-4793	1.72059	5.87e-08
hsa-mir-6895	1.72881	0.000195773
hsa-mir-6798	1.73116	2.03e-05
hsa-mir-636	1.73494	4.56e-06
hsa-mir-4515	1.75816	0.000124011
hsa-mir-6870	1.76367	7.68e-09
hsa-mir-6764	1.76944	0.000167057
hsa-mir-147b	1.774	1.09e-05
hsa-mir-892b	1.79506	4.83e-05
hsa-mir-6797	1.81449	4.73e-12
hsa-mir-7706	1.83548	3.08e-15
hsa-mir-4658	1.85387	0.000460055
hsa-mir-3689a	1.88852	6.59e-05
hsa-mir-4643	1.88855	2.34e-07
hsa-mir-219b	1.8908	2.23e-08
hsa-mir-1915	1.89223	2.41e-05
hsa-mir-548d-1	1.8974	0.000102945
hsa-mir-5003	1.90233	1.83e-08
hsa-mir-449a	1.91208	3.42e-06
hsa-mir-4691	1.91266	0.000822647
hsa-mir-3937	1.91402	0.00157958
hsa-mir-3680-2	1.92017	2e-05
hsa-mir-3619	1.93217	1.14e-05
hsa-mir-526a-1	1.939	0.000620477
hsa-mir-1276	1.96198	1.67e-06
hsa-mir-5584	1.9641	0.000224693
hsa-mir-4758	1.96476	1.72e-06
hsa-mir-3591	1.97068	1.62e-13
hsa-mir-452	1.97225	2.51e-14
hsa-mir-4528	1.9734	1.02e-05
hsa-mir-3117	1.99587	3.19e-09
hsa-mir-513a-2	2.00374	2.84e-07
hsa-mir-3200	2.00675	5.17e-13
hsa-mir-6805	2.03412	4.45e-05
hsa-mir-205	2.04615	1.04e-06
hsa-mir-506	2.05841	8e-05
hsa-mir-4684	2.06743	5.4e-08
hsa-mir-6871	2.08644	1.97e-08
hsa-mir-3920	2.08769	1.93e-12
hsa-mir-196a-1	2.08944	4.63e-07
hsa-mir-3925	2.09082	2.12e-05
hsa-mir-4733	2.11033	1.12e-06
hsa-mir-514a-2	2.12894	6.07e-10
hsa-mir-4501	2.13216	3.4e-06
hsa-mir-3911	2.16552	2.43e-06
hsa-mir-508	2.19475	1e-12
hsa-mir-2114	2.20026	3.26e-10
hsa-mir-578	2.21742	4.93e-09
hsa-mir-514a-3	2.22887	2.18e-10
hsa-mir-765	2.24617	8.92e-14
hsa-mir-514a-1	2.26354	4.2e-10
hsa-mir-4435-2	2.26848	1.96e-08
hsa-mir-938	2.28137	5.42e-09
hsa-mir-7112	2.29073	2.8e-06
hsa-mir-1254-2	2.29273	7.37e-07
hsa-mir-196a-2	2.29532	2.42e-08
hsa-mir-216a	2.34234	3.74e-13
hsa-mir-4664	2.3448	3.71e-10
hsa-mir-4756	2.36676	2.43e-08
hsa-mir-509-1	2.41692	1.12e-09
hsa-mir-4753	2.41927	2.31e-09
hsa-mir-891b	2.45231	3.42e-07
hsa-mir-135a-1	2.45522	2.07e-11
hsa-mir-6728	2.46583	6.07e-14
hsa-mir-573	2.46689	1.13e-07
hsa-mir-509-2	2.47004	1.4e-09
hsa-mir-4421	2.50408	3.31e-07
hsa-mir-3171	2.53148	1.88e-10
hsa-mir-548x-2	2.53261	3.73e-08
hsa-mir-96	2.53553	3.08e-21
hsa-mir-888	2.54494	4.85e-08
hsa-mir-4517	2.5686	2.74e-11
hsa-mir-196b	2.58066	6.33e-21
hsa-mir-6783	2.61994	4.83e-08
hsa-mir-513c	2.62266	7.58e-12
hsa-mir-549a	2.64224	1.74e-08
hsa-mir-224	2.67003	3.04e-22
hsa-mir-548f-1	2.67252	1.54e-11
hsa-mir-509-3	2.73191	1.16e-12
hsa-mir-548d-2	2.78216	2.26e-10
hsa-mir-1254-1	2.84559	9.86e-14
hsa-mir-371a	2.8597	5.14e-06
hsa-mir-6720	2.86928	4.65e-08
hsa-mir-34c	2.89096	6.54e-19
hsa-mir-135a-2	2.89976	2.17e-13
hsa-mir-190b	2.90534	1.08e-14
hsa-mir-1912	2.91564	2.34e-06
hsa-mir-216b	2.92171	6.79e-16
hsa-mir-6844	2.93216	3.09e-10
hsa-mir-7974	2.94509	1.59e-09
hsa-mir-526a-2	2.97693	3.04e-06
hsa-mir-182	2.99944	3.87e-14
hsa-mir-3662	3.00404	1.42e-11
hsa-mir-561	3.01156	4.76e-08
hsa-mir-1298	3.04679	7.59e-06
hsa-mir-526b	3.0494	1.6e-09
hsa-mir-3189	3.08506	3.28e-12
hsa-mir-4746	3.1097	5.69e-26
hsa-mir-7156	3.1788	1.71e-10
hsa-mir-10b	3.18102	6.46e-13
hsa-mir-137	3.19805	2.68e-09
hsa-mir-9-2	3.20662	3.2e-20
hsa-mir-1283-2	3.2168	9.3e-09
hsa-mir-34b	3.22178	1.87e-13
hsa-mir-521-2	3.28893	1.42e-11
hsa-mir-9-3	3.29553	3.64e-19
hsa-mir-9-1	3.3113	3.41e-21
hsa-mir-518d	3.33863	1.04e-11
hsa-mir-3144	3.35434	1.82e-17
hsa-mir-373	3.35747	8.33e-09
hsa-mir-541	3.40523	2.56e-13
hsa-mir-552	3.40926	2e-16
hsa-mir-184	3.4364	1.63e-17
hsa-mir-517b	3.45081	8.18e-12
hsa-mir-517a	3.46128	7.45e-12
hsa-mir-516b-2	3.47311	2.82e-08
hsa-mir-183	3.51484	1.13e-17
hsa-mir-1293	3.57018	1.75e-14
hsa-mir-548x	3.65693	4.47e-16
hsa-mir-523	3.65783	3.65e-09
hsa-mir-519e	3.70693	1.03e-12
hsa-mir-892a	3.76737	7.06e-13
hsa-mir-518c	3.78763	9.95e-13
hsa-mir-1283-1	3.80386	8.87e-14
hsa-mir-217	3.80754	1.24e-17
hsa-mir-518a-2	3.80777	1.94e-10
hsa-mir-516a-1	3.85128	1.54e-11
hsa-mir-518b	3.89255	3.54e-12
hsa-mir-524	3.93184	2.28e-11
hsa-mir-527	4.02908	9.29e-11
hsa-mir-498	4.04634	2.32e-10
hsa-mir-1269a	4.08503	1.22e-21
hsa-mir-525	4.08639	4.61e-13
hsa-mir-516a-2	4.09908	1.22e-13
hsa-mir-517c	4.1395	1.32e-10
hsa-mir-521-1	4.30141	5.54e-12
hsa-mir-518a-1	4.33484	3.4e-12
hsa-mir-515-2	4.40956	8.7e-12
hsa-mir-519d	4.40973	6.02e-12
hsa-mir-1251	4.42049	8.1e-19
hsa-mir-518f	4.4501	2.38e-12
hsa-mir-1323	4.48571	1.29e-12
hsa-mir-516b-1	4.51172	1.02e-11
hsa-mir-519a-2	4.51288	5.88e-14
hsa-mir-522	4.52266	3.59e-13
hsa-mir-519a-1	4.52718	2.47e-14
hsa-mir-518e	4.53016	8.78e-15
hsa-mir-3923	4.54835	1.12e-14
hsa-mir-520d	4.56661	2.67e-18
hsa-mir-891a	4.60699	1.62e-22
hsa-mir-548y	4.64692	1.3e-15
hsa-mir-519c	4.68543	7.72e-14
hsa-mir-519b	4.69171	8.41e-17
hsa-mir-466	4.79248	1.02e-15
hsa-mir-1911	4.84508	9.38e-14
hsa-mir-515-1	4.8778	6.27e-15
hsa-mir-520h	4.90314	2.43e-13
hsa-mir-1269b	4.92263	7.4e-21
hsa-mir-520e	4.94088	1.75e-13
hsa-mir-520f	5.10064	8.56e-16
hsa-mir-520b	5.11491	2.54e-15
hsa-mir-615	5.28381	6.8e-15
hsa-mir-520g	5.28653	5.42e-15
hsa-mir-520a	5.38282	4.23e-18
hsa-mir-372	5.47483	4.32e-17
hsa-mir-520c	5.52905	3.68e-21
hsa-mir-512-2	5.97791	2.42e-18
hsa-mir-512-1	6.07995	7.59e-19
hsa-mir-4652	6.18676	6.03e-24
hsa-mir-767	7.08889	1.65e-30
hsa-mir-105-1	7.14489	5.3e-27
hsa-mir-105-2	7.7086	5.51e-31
