# Supplementary material for: Transcriptome analysis revealed key prognostic genes and microRNAs in hepatocellular carcinoma
Source: PeerJ. 2020 Apr 8;8:e8930. doi: 10.7717/peerj.8930 (PMC7150540; doi:10.7717/peerj.8930)
Supplement: Table S8 [file peerj-08-8930-s008.xls]

## Sheet: Table_S8
id	status	survival_time	risk_score	risk_level
TCGA-DD-A4NP	0	9.06301	0.0208947	Low
TCGA-DD-AAW3	0	4.47397	0.0605133	Low
TCGA-G3-A3CH	0	2.13699	0.0721464	Low
TCGA-DD-AAED	0	2.09041	0.0780696	Low
TCGA-RC-A7SB	0	1.61096	0.0982313	Low
TCGA-DD-AACI	0	4.43288	0.103182	Low
TCGA-K7-A5RF	0	1.72877	0.142486	Low
TCGA-BC-A69I	0	1.06027	0.146858	Low
TCGA-G3-AAV0	0	1.30411	0.184146	Low
TCGA-DD-A1EB	0	5.52603	0.199791	Low
TCGA-BC-A3KF	0	0.0219178	0.216283	Low
TCGA-DD-AAVS	0	4.99452	0.221937	Low
TCGA-ED-A97K	0	0.0164384	0.226055	Low
TCGA-DD-AAD3	0	3.54795	0.2269	Low
TCGA-UB-AA0V	0	0.860274	0.244545	Low
TCGA-G3-A5SK	0	2.03836	0.249766	Low
TCGA-G3-A6UC	0	1.83836	0.251039	Low
TCGA-2Y-A9GV	1	6.93699	0.251531	Low
TCGA-DD-A4NL	0	4.68767	0.258681	Low
TCGA-LG-A9QD	0	1.00274	0.266112	Low
TCGA-5R-AAAM	1	0.126027	0.267649	Low
TCGA-ED-A7XO	0	1.16986	0.269735	Low
TCGA-ZS-A9CE	0	3.4	0.278946	Low
TCGA-DD-AACH	1	0.534247	0.279817	Low
TCGA-WQ-A9G7	0	0.0821918	0.279999	Low
TCGA-DD-A3A2	1	5.83836	0.280151	Low
TCGA-DD-AADA	0	3.37808	0.285583	Low
TCGA-DD-A11C	0	1.8137	0.289111	Low
TCGA-UB-AA0U	0	0.89589	0.291705	Low
TCGA-DD-AAVX	0	4.30137	0.295957	Low
TCGA-MR-A520	0	0.627397	0.304425	Low
TCGA-DD-A116	1	4.44384	0.31007	Low
TCGA-DD-AACJ	0	5.7589	0.32593	Low
TCGA-ED-A4XI	0	2.24384	0.331755	Low
TCGA-EP-A12J	0	1.56164	0.335071	Low
TCGA-2Y-A9H0	0	10.0685	0.336868	Low
TCGA-CC-A7IL	1	0.761644	0.339122	Low
TCGA-DD-AAW2	0	5.08219	0.339262	Low
TCGA-2Y-A9H6	0	0.978082	0.33983	Low
TCGA-DD-A3A4	1	1.67671	0.340931	Low
TCGA-ZS-A9CF	0	6.60822	0.349526	Low
TCGA-DD-AACO	0	5.13973	0.352312	Low
TCGA-DD-AACZ	1	0.468493	0.352496	Low
TCGA-DD-AAEH	0	2.14795	0.354278	Low
TCGA-G3-AAUZ	0	1.31507	0.354928	Low
TCGA-LG-A9QC	0	1.16438	0.357475	Low
TCGA-DD-AAVY	0	5.39726	0.357737	Low
TCGA-ZP-A9D0	0	2.98904	0.366338	Low
TCGA-WX-AA44	0	1.68493	0.373386	Low
TCGA-ZP-A9CZ	0	1.93425	0.377627	Low
TCGA-DD-AACN	0	3.56712	0.385506	Low
TCGA-XR-A8TE	0	2.53425	0.387446	Low
TCGA-MI-A75C	0	0.79726	0.391462	Low
TCGA-DD-AAVW	0	6.34795	0.392459	Low
TCGA-G3-A3CI	0	0.493151	0.397347	Low
TCGA-5R-AA1D	0	1.23014	0.409718	Low
TCGA-DD-AAD0	0	0.375342	0.409796	Low
TCGA-EP-A26S	0	1.66575	0.416799	Low
TCGA-DD-AADS	0	1.29863	0.420453	Low
TCGA-3K-AAZ8	0	1.08493	0.421541	Low
TCGA-DD-AAE4	0	1.66575	0.42249	Low
TCGA-DD-A115	1	6.96438	0.423384	Low
TCGA-DD-AAE8	0	1.81918	0.423608	Low
TCGA-DD-A1ED	0	6.30411	0.432814	Low
TCGA-KR-A7K2	0	2.27123	0.436922	Low
TCGA-CC-A5UC	1	0.950685	0.454703	Low
TCGA-DD-AADR	0	5.55616	0.457323	Low
TCGA-G3-A7M8	0	1.17808	0.460477	Low
TCGA-G3-A25Z	0	1.79452	0.465149	Low
TCGA-DD-AACT	0	4.27945	0.469802	Low
TCGA-DD-A73B	1	0.775342	0.473563	Low
TCGA-CC-5262	1	0.282192	0.475122	Low
TCGA-DD-AACS	0	4.94247	0.481709	Low
TCGA-DD-AACY	0	3.9726	0.481785	Low
TCGA-RC-A7S9	0	1.75342	0.486863	Low
TCGA-ES-A2HT	1	1.2	0.492156	Low
TCGA-DD-AAVZ	0	5.20548	0.493939	Low
TCGA-DD-AACW	0	3.90137	0.496776	Low
TCGA-ZS-A9CG	0	0.934247	0.502618	Low
TCGA-2Y-A9H8	1	1.73425	0.505758	Low
TCGA-MI-A75E	0	1.38904	0.507888	Low
TCGA-NI-A4U2	1	4.90685	0.508242	Low
TCGA-DD-AAVP	0	7.53973	0.523683	Low
TCGA-EP-A3RK	0	0.994521	0.533232	Low
TCGA-G3-A7M5	0	1.22466	0.538289	Low
TCGA-DD-AACV	0	4.19452	0.538744	Low
TCGA-BC-A10S	1	3.89863	0.54442	Low
TCGA-RC-A6M4	0	0.060274	0.547012	Low
TCGA-XR-A8TG	0	2.46027	0.549532	Low
TCGA-DD-AACX	0	0.465753	0.551969	Low
TCGA-RC-A6M5	0	0.0410959	0.553022	Low
TCGA-ES-A2HS	1	1.88493	0.554136	Low
TCGA-HP-A5N0	1	2.06027	0.556758	Low
TCGA-5C-A9VH	0	0.882192	0.562431	Low
TCGA-DD-AACA	0	6.30411	0.564775	Low
TCGA-ZP-A9CV	1	2.98082	0.5676	Low
TCGA-DD-AAW1	0	5.44932	0.568943	Low
TCGA-DD-A118	0	9.41644	0.570449	Low
TCGA-DD-AADP	0	1.25479	0.573328	Low
TCGA-DD-AACQ	1	1.18356	0.576619	Low
TCGA-2Y-A9GX	0	6.69041	0.578295	Low
TCGA-DD-A4NG	1	2.19726	0.579077	Low
TCGA-DD-A4NV	0	6.56986	0.581155	Low
TCGA-KR-A7K8	0	2.48219	0.581292	Low
TCGA-G3-A25V	0	2.35616	0.583332	Low
TCGA-2Y-A9H1	1	3.36712	0.590479	Low
TCGA-ZP-A9D2	1	2.09589	0.590669	Low
TCGA-XR-A8TC	0	3.66849	0.591603	Low
TCGA-RC-A7SK	0	1.29315	0.595878	Low
TCGA-WX-AA46	0	2.07123	0.6033	Low
TCGA-G3-AAV2	0	1.01918	0.607217	Low
TCGA-G3-A7M7	0	0.989041	0.607914	Low
TCGA-BC-A110	1	5.79726	0.609146	Low
TCGA-CC-A9FW	0	0.679452	0.610277	Low
TCGA-DD-AADY	0	1.52055	0.613772	Low
TCGA-DD-AADO	0	1.2411	0.615574	Low
TCGA-DD-AAEB	0	1.30959	0.617304	Low
TCGA-DD-AADI	0	2.9726	0.620477	Low
TCGA-ZP-A9D1	0	0.0575342	0.627485	Low
TCGA-DD-AAE1	0	1.51233	0.630902	Low
TCGA-ZP-A9CY	0	2.14247	0.636031	Low
TCGA-DD-AACG	1	1.28493	0.642505	Low
TCGA-WX-AA47	1	1.52329	0.642989	Low
TCGA-G3-A5SI	1	2.10411	0.645436	Low
TCGA-G3-A25U	0	4.48219	0.664537	Low
TCGA-CC-5261	1	0.265753	0.668113	Low
TCGA-DD-AACB	0	6.36712	0.668486	Low
TCGA-DD-AAD6	0	1.8411	0.674211	Low
TCGA-DD-A4NE	1	1.80822	0.680974	Low
TCGA-2Y-A9H3	0	4.15342	0.685787	Low
TCGA-DD-A4NR	1	0.0246575	0.687144	Low
TCGA-DD-AAW0	0	5.52055	0.698473	Low
TCGA-DD-AAE7	0	1.76438	0.703813	Low
TCGA-DD-AACF	1	1	0.707266	Low
TCGA-DD-AAD1	0	1.54521	0.709385	Low
TCGA-DD-A73F	0	2.9726	0.711309	Low
TCGA-EP-A2KC	1	0.0520548	0.711918	Low
TCGA-DD-A4NI	0	2.23562	0.712511	Low
TCGA-DD-AACC	1	4.61644	0.722407	Low
TCGA-2Y-A9GT	1	4.44932	0.725324	Low
TCGA-DD-A3A7	1	1.14795	0.737185	Low
TCGA-2Y-A9H9	0	1.90959	0.738716	Low
TCGA-O8-A75V	0	1.47397	0.740317	Low
TCGA-DD-AADV	0	1.5726	0.741272	Low
TCGA-DD-A73C	0	1.92055	0.746305	Low
TCGA-UB-A7MB	0	1.64658	0.754275	Low
TCGA-2Y-A9H5	1	1.52055	0.756227	Low
TCGA-DD-AADK	0	2.87397	0.757005	Low
TCGA-EP-A3JL	0	0.830137	0.775653	Low
TCGA-DD-AACE	0	5.98356	0.784532	Low
TCGA-G3-A3CK	0	1.60274	0.785364	Low
TCGA-DD-AAVU	0	6.03288	0.787826	Low
TCGA-DD-AAC9	0	0.950685	0.789924	Low
TCGA-2Y-A9GU	0	5.31233	0.793977	Low
TCGA-DD-A4ND	0	7.52329	0.797761	Low
TCGA-DD-AADM	1	0.0328767	0.801704	Low
TCGA-FV-A3I0	0	2.32329	0.806064	Low
TCGA-DD-AAE2	0	1.74795	0.810046	Low
TCGA-DD-AACM	0	4.84658	0.810152	Low
TCGA-2Y-A9HB	0	0.712329	0.814441	Low
TCGA-FV-A2QQ	0	1.99726	0.818558	Low
TCGA-ED-A627	0	1.1589	0.819785	Low
TCGA-XR-A8TD	0	2.82192	0.821213	Low
TCGA-WQ-AB4B	0	1.08219	0.824196	Low
TCGA-DD-A1EF	1	1.07945	0.825069	Low
TCGA-2Y-A9H2	0	4.74247	0.825702	Low
TCGA-DD-A3A6	1	8.92603	0.829025	Low
TCGA-DD-A73G	0	9.52877	0.830265	Low
TCGA-DD-AAEK	0	2.92329	0.832404	Low
TCGA-5C-A9VG	0	0.89863	0.83344	Low
TCGA-MI-A75G	0	1.91233	0.842638	Low
TCGA-DD-A3A5	1	8.56164	0.847712	Low
TCGA-BC-A216	0	3.70137	0.850994	Low
TCGA-DD-A1EH	0	4.09589	0.85172	Low
TCGA-RC-A7SH	0	1.28219	0.866752	Low
TCGA-FV-A4ZP	1	6.81096	0.88136	Low
TCGA-RC-A7SF	0	1.5863	0.885877	Low
TCGA-RG-A7D4	0	3.00822	0.898181	Low
TCGA-DD-A11B	1	0.0383562	0.89842	Low
TCGA-DD-A73E	0	0.120548	0.91744	Low
TCGA-DD-AACU	0	4.29315	0.922962	Low
TCGA-DD-A73A	0	1.99452	0.930756	Low
TCGA-CC-5260	1	0.238356	0.934944	Low
TCGA-NI-A8LF	0	2.18904	0.937395	High
TCGA-DD-AAVR	0	6.88493	0.947974	High
TCGA-DD-AAE9	0	1.97808	0.953736	High
TCGA-BC-A5W4	1	1.49863	0.955749	High
TCGA-DD-AADU	0	1.51781	0.967169	High
TCGA-DD-A11D	1	4.27397	0.971229	High
TCGA-UB-A7MA	0	2.32329	0.982813	High
TCGA-DD-AAVQ	0	7.47397	0.982906	High
TCGA-ED-A7PX	0	0.0164384	0.986127	High
TCGA-DD-AADE	0	3.29315	0.993905	High
TCGA-BC-A10X	1	2.10959	0.995663	High
TCGA-MI-A75I	0	1.72603	0.99579	High
TCGA-G3-AAV4	1	0.0739726	1.00945	High
TCGA-GJ-A3OU	0	2.40822	1.01437	High
TCGA-BD-A2L6	0	3.73425	1.01816	High
TCGA-UB-A7MC	0	1.36986	1.01995	High
TCGA-DD-AAE3	0	1.55068	1.03016	High
TCGA-ED-A66X	0	1.11233	1.03252	High
TCGA-FV-A2QR	1	1.59178	1.03983	High
TCGA-DD-A4NB	0	2.70959	1.04131	High
TCGA-DD-A4NS	1	6.72877	1.04167	High
TCGA-2Y-A9GW	1	3.48219	1.04566	High
TCGA-DD-AAD8	0	3.33973	1.05917	High
TCGA-CC-A8HS	1	0.821918	1.07622	High
TCGA-MI-A75H	0	2.04658	1.07976	High
TCGA-DD-A1EI	0	0.50137	1.08031	High
TCGA-G3-A3CJ	0	1.6274	1.0837	High
TCGA-2Y-A9GZ	1	2.32329	1.08467	High
TCGA-PD-A5DF	1	1.75068	1.08991	High
TCGA-DD-A4NN	1	2.46301	1.09354	High
TCGA-DD-A39W	1	2.26575	1.10025	High
TCGA-BD-A3EP	0	1.12055	1.10167	High
TCGA-G3-A25T	0	4.25479	1.1096	High
TCGA-MR-A8JO	0	0.90411	1.11026	High
TCGA-DD-A11A	0	0.216438	1.11786	High
TCGA-G3-A5SM	0	1.42466	1.11993	High
TCGA-DD-A113	0	6.64384	1.12059	High
TCGA-DD-A4NQ	1	1.02192	1.12156	High
TCGA-BC-A10Q	1	3.10959	1.12326	High
TCGA-DD-A4NH	0	2.51233	1.13023	High
TCGA-DD-AAE0	0	1.52055	1.13095	High
TCGA-DD-AAD5	0	3.68493	1.1331	High
TCGA-BC-A10U	1	2.29315	1.13447	High
TCGA-BC-A112	1	0.419178	1.13686	High
TCGA-DD-AAE6	0	0.386301	1.15873	High
TCGA-FV-A4ZQ	0	0.0328767	1.15886	High
TCGA-YA-A8S7	1	1.12877	1.18946	High
TCGA-DD-AAEG	0	1.96986	1.1917	High
TCGA-G3-AAV3	0	1.12877	1.1938	High
TCGA-CC-A7IG	1	0.819178	1.22141	High
TCGA-DD-A4NO	0	6.15068	1.2269	High
TCGA-FV-A23B	1	5.07397	1.24144	High
TCGA-UB-A7ME	0	1.33151	1.29025	High
TCGA-DD-A4NA	0	2.76164	1.29573	High
TCGA-BD-A3ER	0	3.05479	1.29582	High
TCGA-2Y-A9H4	0	3.97808	1.30609	High
TCGA-DD-AADW	0	1.60822	1.30896	High
TCGA-DD-A39Y	1	0.468493	1.31175	High
TCGA-4R-AA8I	1	0.717808	1.33448	High
TCGA-CC-A8HU	1	0.942466	1.34438	High
TCGA-ED-A7XP	0	1.09589	1.35931	High
TCGA-XR-A8TF	1	1.89863	1.35957	High
TCGA-G3-A5SL	0	1.70137	1.37808	High
TCGA-DD-AACP	0	1.13699	1.39362	High
TCGA-G3-A25W	0	2.56164	1.39949	High
TCGA-FV-A496	0	0.0273973	1.40226	High
TCGA-DD-AAEI	0	4.19452	1.40795	High
TCGA-CC-A3MB	1	0.863014	1.42606	High
TCGA-DD-A1EA	0	6.61644	1.42847	High
TCGA-DD-A3A8	1	0.030137	1.46134	High
TCGA-CC-A9FS	0	0.578082	1.47777	High
TCGA-K7-A6G5	0	1.40274	1.49302	High
TCGA-ZS-A9CD	1	3.79726	1.50775	High
TCGA-CC-A7IH	0	1	1.51895	High
TCGA-BC-4072	1	4.08219	1.52837	High
TCGA-BW-A5NO	0	0.0547945	1.54568	High
TCGA-DD-AAVV	0	6.72603	1.54934	High
TCGA-DD-AADN	0	2.46027	1.55017	High
TCGA-DD-AAEE	0	2.21918	1.56573	High
TCGA-DD-A73D	0	1.89863	1.56652	High
TCGA-5C-AAPD	0	0.0547945	1.58974	High
TCGA-G3-AAV5	0	0.969863	1.60792	High
TCGA-G3-AAV7	0	0.989041	1.61192	High
TCGA-ED-A7PZ	0	0.0164384	1.6427	High
TCGA-DD-AAD2	0	1.80274	1.66004	High
TCGA-DD-A3A1	1	0.638356	1.66199	High
TCGA-DD-A39X	1	4.6411	1.6658	High
TCGA-ED-A7PY	0	1.06849	1.66929	High
TCGA-2Y-A9GS	1	1.98356	1.69936	High
TCGA-DD-AADG	0	3.13699	1.71148	High
TCGA-CC-5259	0	0.684932	1.72902	High
TCGA-WJ-A86L	0	0.945205	1.74387	High
TCGA-DD-A1EE	1	0.956164	1.75896	High
TCGA-DD-AADL	0	1.74247	1.77596	High
TCGA-DD-A4NF	0	2.58082	1.79302	High
TCGA-DD-AACD	1	1.04384	1.83483	High
TCGA-ED-A459	0	2.49315	1.83808	High
TCGA-DD-A39Z	1	1.64658	1.84917	High
TCGA-DD-A114	1	3.14795	1.86909	High
TCGA-DD-A119	1	0.610959	1.8694	High
TCGA-CC-A8HT	1	0.383562	1.88642	High
TCGA-DD-AADJ	0	2.92055	1.89121	High
TCGA-G3-A7M6	0	1.73151	1.89345	High
TCGA-G3-AAV1	1	0.983562	1.89399	High
TCGA-ED-A8O5	0	1.11233	1.90526	High
TCGA-BC-A10T	1	2.29315	1.90993	High
TCGA-CC-A5UE	1	0.745205	1.95766	High
TCGA-DD-AACK	0	0.0246575	2.00666	High
TCGA-G3-A3CG	0	1.84384	2.03386	High
TCGA-DD-AADC	1	1.16438	2.04072	High
TCGA-G3-A25X	0	4.87397	2.04358	High
TCGA-ZP-A9D4	0	1.08219	2.12378	High
TCGA-BC-A10R	1	0.843836	2.15184	High
TCGA-DD-A1EJ	1	2.75342	2.17278	High
TCGA-KR-A7K0	1	0.178082	2.18465	High
TCGA-5R-AA1C	0	1.42466	2.22654	High
TCGA-KR-A7K7	0	2.60548	2.24933	High
TCGA-ED-A5KG	0	2.33973	2.31008	High
TCGA-ED-A66Y	1	0.810959	2.33024	High
TCGA-DD-A1EC	0	1.64932	2.34855	High
TCGA-DD-AADD	0	3.3726	2.39192	High
TCGA-2Y-A9H7	0	3.2	2.42113	High
TCGA-HP-A5MZ	1	0.249315	2.48214	High
TCGA-G3-A25Y	1	1.23836	2.56404	High
TCGA-BC-A10Y	1	1.94795	2.62242	High
TCGA-DD-A1EG	1	3.7589	2.67023	High
TCGA-EP-A2KB	1	1.63288	2.7017	High
TCGA-CC-A7IF	1	1.77808	2.72	High
TCGA-ED-A82E	0	1.11781	2.75001	High
TCGA-BC-A69H	0	1.21644	2.75803	High
TCGA-CC-A3MC	0	0.994521	2.7685	High
TCGA-CC-A7II	0	1.09315	2.80441	High
TCGA-EP-A2KA	1	1.71781	2.80558	High
TCGA-T1-A6J8	0	0.0630137	2.82895	High
TCGA-DD-A3A9	1	2.55068	2.94359	High
TCGA-BC-A8YO	0	1.53973	3.02455	High
TCGA-ED-A8O6	1	0.153425	3.15195	High
TCGA-DD-AADF	1	0.315068	3.17933	High
TCGA-CC-5258	1	0.353425	3.28026	High
TCGA-CC-A7IK	1	0.717808	3.29666	High
TCGA-DD-AAEA	0	1.57534	3.30259	High
TCGA-GJ-A6C0	1	0.0849315	3.31103	High
TCGA-LG-A6GG	0	1.06027	3.33938	High
TCGA-BC-4073	0	2.32603	3.42925	High
TCGA-CC-A3MA	1	0.830137	3.43956	High
TCGA-DD-AA3A	1	1.12329	3.47805	High
TCGA-K7-A5RG	0	1.42192	3.52996	High
TCGA-DD-A3A3	1	1.46575	3.53773	High
TCGA-DD-AAC8	1	0.0438356	3.57342	High
TCGA-G3-A5SJ	0	1.91233	3.63456	High
TCGA-DD-AADQ	0	1.19452	3.66686	High
TCGA-RC-A6M6	0	0.0246575	3.74681	High
TCGA-UB-A7MF	1	0.586301	3.83797	High
TCGA-GJ-A9DB	1	0.183562	3.98555	High
TCGA-DD-AADB	0	3.40274	4.06011	High
TCGA-DD-A3A0	1	2.15068	4.16477	High
TCGA-CC-A3M9	1	0.821918	4.31477	High
TCGA-G3-A25S	1	1.13973	4.32332	High
TCGA-FV-A495	0	0.00273973	4.71737	High
TCGA-CC-A7IJ	0	1.04658	4.95353	High
TCGA-BC-A217	1	3.8274	4.99841	High
TCGA-CC-A7IE	1	0.594521	5.07684	High
TCGA-K7-AAU7	0	0.983562	5.12856	High
TCGA-BC-A10W	1	0.249315	5.17635	High
TCGA-2Y-A9HA	1	0.0986301	5.28112	High
TCGA-CC-5264	1	0.279452	5.35571	High
TCGA-DD-A1EL	1	1.13699	5.41505	High
TCGA-CC-A5UD	1	0.832877	5.48364	High
TCGA-2Y-A9GY	1	2.07397	5.54501	High
TCGA-DD-A39V	1	1.76164	5.67671	High
TCGA-DD-A1EK	1	1.52877	5.81805	High
TCGA-DD-AACL	1	0.293151	5.938	High
TCGA-BC-A3KG	0	1.86301	6.00848	High
TCGA-QA-A7B7	0	0.257534	6.13333	High
TCGA-CC-A8HV	1	0.764384	6.22468	High
TCGA-CC-A1HT	1	0.276712	8.05601	High
TCGA-CC-A123	0	0.6	9.18461	High
TCGA-FV-A3I1	1	0.676712	10.6329	High
TCGA-CC-5263	1	0.353425	14.122	High
TCGA-UB-A7MD	1	0.142466	24.088	High
TCGA-G3-A7M9	1	0.153425	25.5014	High
TCGA-G3-AAV6	1	0.178082	31.9269	High
TCGA-BC-A10Z	1	0.0931507	32.7167	High
