# Supplementary material for: Transcriptome analysis revealed key prognostic genes and microRNAs in hepatocellular carcinoma
Source: PeerJ. 2020 Apr 8;8:e8930. doi: 10.7717/peerj.8930 (PMC7150540; doi:10.7717/peerj.8930)
Supplement: Supplemental Information 1 [file peerj-08-8930-s009.zip]

Archive with 14 entries (13 files):
- R scripts/
- R scripts/batchNormalize.R
- R scripts/GEO mRNA merge x3.pl
- R scripts/limma.R
- R scripts/merge before univariate.R
- R scripts/Nomogram.R
- R scripts/ROC.R
- R scripts/survival.R
- R scripts/TCGA miRNA edgeR.R
- R scripts/TCGA miRNA merge.pl
- R scripts/TCGA mRNA edgeR.R
- R scripts/TCGA mRNA merge.pl
- R scripts/UnivariateCox.R
- R scripts/UnivariateCox.R.bak
