# Supplementary material for: Transcriptome analysis revealed key prognostic genes and microRNAs in hepatocellular carcinoma
Source: PeerJ. 2020 Apr 8;8:e8930. doi: 10.7717/peerj.8930 (PMC7150540; doi:10.7717/peerj.8930)
Supplement: Supplemental Information 1 [file peerj-08-8930-s009.zip › R scripts/GEO mRNA merge x3.pl]

use strict;
use warnings;

my $file1=$ARGV[0];              
my $file2=$ARGV[1];              
my $out=$ARGV[2];                
my %hash=();                    

open(RF,"$file1") or die $!;     
while(my $line=<RF>){
  chomp($line);
  my @arr=split(/\t/,$line);
  my $gene=shift(@arr);
  $hash{$gene}=join("\t",@arr);
}
close(RF);

open(RF,"$file2") or die $!;     
open(WF,">$out") or die $!;      
while(my $line=<RF>){
  chomp($line);
  my @arr=split(/\t/,$line);
  my $gene=shift(@arr);
  if(exists $hash{$gene}){
  	print WF $gene . "\t" . $hash{$gene} . "\t" . join("\t",@arr) . "\n";
  }
}
close(WF);
close(RF);
