# Supplementary material for: Transcriptome analysis revealed key prognostic genes and microRNAs in hepatocellular carcinoma
Source: PeerJ. 2020 Apr 8;8:e8930. doi: 10.7717/peerj.8930 (PMC7150540; doi:10.7717/peerj.8930)
Supplement: Supplemental Information 1 [file peerj-08-8930-s009.zip › R scripts/merge before univariate.R]

dir="C:\\Users\\Administrator\\Desktop\\HCC\\TCGA\\8.uni cox"
setwd(dir)
inputfile1="clinical_data.txt" 
inputfile2="miRNA_data.txt" 

time_data<-read.table(inputfile1,header = T,sep = "\t",check.names = F)
geneEXP<-read.table(inputfile2,header = T,sep = "\t",check.names = F)
merger_data<-merge(time_data,geneEXP,by="id")
write.table(merger_data,"merger_data.txt",sep = "\t",row.names = F,quote = F)
